# Supplementary material for: Crystal structure of Brinzolamide: a carbonic anhydrase inhibitor
Source: Acta Crystallogr E Crystallogr Commun. 2016 Apr 15;72(Pt 5):692–5. doi: 10.1107/S2056989016006022 (PMC4908529; doi:10.1107/S2056989016006022)
Supplement: Supplementary file 1 [file e-72-00692-sup1.cif]

##############################################################################
#                                                                            #
# This CIF contains the data in a paper accepted for publication in          #
# Acta Crystallographica Section E. It conforms to the requirements of       #
# Notes for Authors for Acta Crystallographica Section E, and has been       #
# peer reviewed under the auspices of the IUCr Commission on Journals.       #
#                                                                            #
# Full details of the Crystallographic Information File format               #
# are given in the paper "The Crystallographic Information File (CIF):       #
# a New Standard Archive File for Crystallography" by S. R. Hall, F. H.      #
# Allen and I. D. Brown [Acta Cryst. (1991), A47, 655-685].                  #
#                                                                            #
# The current version of the core CIF dictionary is obtainable from          #
# ftp://ftp.iucr.org/pub/cif_core.dic.                                       #
#                                                                            #
# Software is freely available for graphical display of the structure(s)     #
# in this CIF. For information consult the CIF software page                 #
# http://www.iucr.org/resources/cif/software.                                #
#                                                                            #
# This file may be used for bona fide research purposes within the           #
# scientific community so long as proper attribution is given to the journal # 
# article from which it was obtained.                                        #
#                                                                            #
##############################################################################
data_I
_database_code_depnum_ccdc_archive 'CCDC 1473394'
_audit_creation_method     SHELXL-97
_chemical_name_systematic
;\
(5<i>R</i>)-5-ethylamino-3-(3-methoxypropyl)-\
2,2-dioxo-2,9-dithia-3-azabicyclo[4.3.0]nona-1(6)7-diene-8-sulfonamide
;
_chemical_name_common     ?
_chemical_formula_moiety     'C12 H21 N3 O5 S3'
_chemical_formula_sum     'C12 H21 N3 O5 S3'
_chemical_formula_iupac     'C12 H21 N3 O5 S3'
_chemical_formula_weight     383.50
_chemical_melting_point     ?
_symmetry_cell_setting     monoclinic
_symmetry_space_group_name_H-M     'P 21'
_symmetry_space_group_name_Hall     'P 2yb'
loop_
    _symmetry_equiv_pos_as_xyz
    'x, y, z'
    '-x, y+1/2, -z'
_cell_length_a     9.698(2)
_cell_length_b     8.8127(19)
_cell_length_c     10.133(2)
_cell_angle_alpha     90.00
_cell_angle_beta     92.248(3)
_cell_angle_gamma     90.00
_cell_volume     865.4(3)
_cell_formula_units_Z     2
_cell_measurement_reflns_used     2619
_cell_measurement_theta_min     2.1015
_cell_measurement_theta_max     27.4934
_cell_measurement_temperature     293(2)
_exptl_crystal_description     Prism
_exptl_crystal_colour     colourless
_exptl_crystal_size_max     0.35
_exptl_crystal_size_mid     0.35
_exptl_crystal_size_min     0.20
_exptl_crystal_density_diffrn     1.472
_exptl_crystal_density_meas     ?
_exptl_crystal_density_method     'not measured'
_exptl_crystal_F_000     404
_exptl_absorpt_coefficient_mu     0.455
_exptl_absorpt_correction_type     multi-scan
_exptl_absorpt_process_details
;
(CrystalClear; Rigaku, 2000)
;
_exptl_absorpt_correction_T_min     0.853
_exptl_absorpt_correction_T_max     0.913
_exptl_special_details     ?
_diffrn_ambient_temperature     293(2)
_diffrn_radiation_type     MoK\a
_diffrn_radiation_wavelength     0.71073
_diffrn_radiation_source     'fine-focus sealed tube'
_diffrn_radiation_monochromator     graphite
_diffrn_measurement_device_type     'Rigaku Mercury CCD'
_diffrn_measurement_method     'CCD_Profile_fitting'
_diffrn_detector_area_resol_mean     14.6306
_diffrn_reflns_number     6608
_diffrn_reflns_av_R_equivalents     0.0100
_diffrn_reflns_av_sigmaI/netI     0.0165
_diffrn_reflns_theta_min     2.01
_diffrn_reflns_theta_max     27.48
_diffrn_reflns_theta_full     27.48
_diffrn_measured_fraction_theta_max     0.988
_diffrn_measured_fraction_theta_full     0.988
_diffrn_reflns_limit_h_min     -12
_diffrn_reflns_limit_h_max     12
_diffrn_reflns_limit_k_min     -11
_diffrn_reflns_limit_k_max     11
_diffrn_reflns_limit_l_min     -13
_diffrn_reflns_limit_l_max     13
_diffrn_standards_number     ?
_diffrn_standards_interval_count     ?
_diffrn_standards_interval_time     ?
_diffrn_standards_decay_%     ?
_refine_special_details
;
 Refinement of F^2^ against ALL reflections.  The weighted R-factor wR and
 goodness of fit S are based on F^2^, conventional R-factors R are based
 on F, with F set to zero for negative F^2^. The threshold expression of
 F^2^ > 2sigma(F^2^) is used only for calculating R-factors(gt) etc. and is
 not relevant to the choice of reflections for refinement.  R-factors based
 on F^2^ are statistically about twice as large as those based on F, and R-
 factors based on ALL data will be even larger.
;
_reflns_number_total     3684
_reflns_number_gt     3612
_reflns_threshold_expression     >2sigma(I)
_refine_ls_structure_factor_coef     Fsqd
_refine_ls_matrix_type     full
_refine_ls_R_factor_all     0.0222
_refine_ls_R_factor_gt     0.0217
_refine_ls_wR_factor_gt     0.0583
_refine_ls_wR_factor_ref     0.0588
_refine_ls_goodness_of_fit_ref     1.035
_refine_ls_restrained_S_all     1.036
_refine_ls_number_reflns     3684
_refine_ls_number_parameters     222
_refine_ls_number_restraints     4
_refine_ls_hydrogen_treatment     mixed
_refine_ls_weighting_scheme     calc
_refine_ls_weighting_details
         'calc w=1/[\s^2^(Fo^2^)+(0.0403P)^2^+0.0611P] where P=(Fo^2^+2Fc^2^)/3'
_atom_sites_solution_hydrogens     geom
_atom_sites_solution_primary     direct
_atom_sites_solution_secondary     difmap
_refine_ls_shift/su_max     0.001
_refine_ls_shift/su_mean     0.000
_refine_diff_density_max     0.207
_refine_diff_density_min     -0.192
_refine_ls_extinction_method     none
_refine_ls_extinction_coef     ?
_refine_ls_abs_structure_details
;
1595 Friedel pairs; Flack (1983)
;
_refine_ls_abs_structure_Flack     0.01(4)
loop_
    _atom_type_symbol
    _atom_type_description
    _atom_type_scat_dispersion_real
    _atom_type_scat_dispersion_imag
    _atom_type_scat_source
    'C' 'C' 0.0033 0.0016
                         'International Tables Vol C Tables 4.2.6.8 and 6.1.1.4'
    'H' 'H' 0.0000 0.0000
                         'International Tables Vol C Tables 4.2.6.8 and 6.1.1.4'
    'N' 'N' 0.0061 0.0033
                         'International Tables Vol C Tables 4.2.6.8 and 6.1.1.4'
    'O' 'O' 0.0106 0.0060
                         'International Tables Vol C Tables 4.2.6.8 and 6.1.1.4'
    'S' 'S' 0.1246 0.1234
                         'International Tables Vol C Tables 4.2.6.8 and 6.1.1.4'
_computing_data_collection
;
CrystalClear (Rigaku, 2000)
;
_computing_cell_refinement
;
CrystalClear (Rigaku, 2000)
;
_computing_data_reduction
;
CrystalClear (Rigaku, 2000)
;
_computing_structure_solution
;
SHELXS97 (Sheldrick, 2008)
;
_computing_structure_refinement
;
SHELXL97 (Sheldrick, 2008)
;
_computing_molecular_graphics
;
X-SEED (Barbour, 2001)
;
_computing_publication_material
;
SHELXL97 (Sheldrick, 2008) and PLATON (Spek, 2009)
;
loop_
    _atom_site_type_symbol
    _atom_site_label
    _atom_site_fract_x
    _atom_site_fract_y
    _atom_site_fract_z
    _atom_site_U_iso_or_equiv
    _atom_site_adp_type
    _atom_site_calc_flag
    _atom_site_refinement_flags
    _atom_site_occupancy
    _atom_site_symmetry_multiplicity
    _atom_site_disorder_assembly
    _atom_site_disorder_group
    S S1 0.08557(3) 0.95125(4) 0.63688(3) 0.02705(9) Uani d . 1 1 . .
    S S2 0.26509(4) 0.81437(4) 0.85525(3) 0.02964(9) Uani d . 1 1 . .
    S S3 0.37674(4) 0.52417(4) 0.99143(4) 0.03230(9) Uani d . 1 1 . .
    O O1 -0.02692(13) 0.88932(16) 0.55817(13) 0.0482(3) Uani d . 1 1 . .
    O O2 0.05935(13) 1.05211(14) 0.74416(12) 0.0409(3) Uani d . 1 1 . .
    O O3 0.51842(12) 0.50532(17) 0.96186(14) 0.0482(3) Uani d . 1 1 . .
    O O4 0.34354(16) 0.59370(17) 1.11319(11) 0.0504(3) Uani d . 1 1 . .
    O O5 0.14543(15) 0.01552(16) 1.26375(12) 0.0472(3) Uani d . 1 1 . .
    N N1 0.19095(16) 1.02862(18) 0.54219(13) 0.0365(3) Uani d D 1 1 . .
    N N2 0.30128(13) 0.35864(15) 0.97875(12) 0.0310(3) Uani d . 1 1 . .
    N N3 0.29017(12) 0.32938(16) 0.60656(12) 0.0285(3) Uani d D 1 1 . .
    C C1 0.17016(14) 0.79352(17) 0.70936(12) 0.0241(3) Uani d . 1 1 . .
    C C2 0.16170(15) 0.64755(17) 0.66712(13) 0.0262(3) Uani d . 1 1 . .
    H H2 0.1130 0.6168 0.5884 0.031 Uiso calc R 1 1 . .
    C C3 0.29337(15) 0.62151(18) 0.85939(14) 0.0269(3) Uani d . 1 1 . .
    C C4 0.23410(14) 0.54569(18) 0.75421(13) 0.0248(3) Uani d . 1 1 . .
    C C5 0.23691(15) 0.37508(18) 0.73479(14) 0.0262(3) Uani d . 1 1 . .
    H H5 0.1394 0.3386 0.7368 0.031 Uiso calc R 1 1 . .
    C C6 0.31904(17) 0.29191(18) 0.84604(15) 0.0312(3) Uani d . 1 1 . .
    H H6A 0.2895 0.1844 0.8473 0.037 Uiso calc R 1 1 . .
    H H6B 0.4182 0.2939 0.8264 0.037 Uiso calc R 1 1 . .
    C C7 0.15834(18) 0.3485(2) 1.02768(17) 0.0410(4) Uani d . 1 1 . .
    H H7A 0.0916 0.3777 0.9557 0.049 Uiso calc R 1 1 . .
    H H7B 0.1486 0.4212 1.1012 0.049 Uiso calc R 1 1 . .
    C C8 0.12434(19) 0.1893(2) 1.07530(16) 0.0409(4) Uani d . 1 1 . .
    H H8A 0.0237 0.1818 1.0872 0.049 Uiso calc R 1 1 . .
    H H8B 0.1489 0.1149 1.0069 0.049 Uiso calc R 1 1 . .
    C C9 0.2000(2) 0.1493(2) 1.20395(16) 0.0414(4) Uani d . 1 1 . .
    H H9A 0.2988 0.1329 1.1873 0.050 Uiso calc R 1 1 . .
    H H9B 0.1935 0.2355 1.2661 0.050 Uiso calc R 1 1 . .
    C C10 0.1941(2) -0.1233(3) 1.2128(2) 0.0497(5) Uani d . 1 1 . .
    H H10A 0.1556 -0.1381 1.1229 0.074 Uiso calc R 1 1 . .
    H H10B 0.1652 -0.2072 1.2690 0.074 Uiso calc R 1 1 . .
    H H10C 0.2950 -0.1209 1.2114 0.074 Uiso calc R 1 1 . .
    C C11 0.42904(19) 0.3825(3) 0.57763(18) 0.0499(5) Uani d . 1 1 . .
    H H11A 0.4982 0.3234 0.6305 0.060 Uiso calc R 1 1 . .
    H H11B 0.4386 0.4905 0.6033 0.060 Uiso calc R 1 1 . .
    C C12 0.4563(3) 0.3657(5) 0.4339(2) 0.0923(12) Uani d . 1 1 . .
    H H12A 0.4480 0.2586 0.4087 0.138 Uiso calc R 1 1 . .
    H H12B 0.5497 0.4016 0.4175 0.138 Uiso calc R 1 1 . .
    H H12C 0.3890 0.4258 0.3816 0.138 Uiso calc R 1 1 . .
    H H3 0.2359(17) 0.369(2) 0.5477(16) 0.038(5) Uiso d D 1 1 . .
    H H1A 0.228(2) 1.1141(16) 0.566(2) 0.044(6) Uiso d D 1 1 . .
    H H1B 0.174(2) 1.024(3) 0.4577(10) 0.046(5) Uiso d D 1 1 . .
loop_
    _atom_site_aniso_label
    _atom_site_aniso_U_11
    _atom_site_aniso_U_22
    _atom_site_aniso_U_33
    _atom_site_aniso_U_12
    _atom_site_aniso_U_13
    _atom_site_aniso_U_23
    S1 0.03112(17) 0.02019(17) 0.02929(17) 0.00014(14) -0.00565(13) 0.00508(14)
    S2 0.04226(19) 0.01977(18) 0.02583(16) -0.00143(14) -0.01218(13)
                                                                    -0.00112(14)
    S3 0.0398(2) 0.0277(2) 0.02842(17) 0.00293(16) -0.01163(13) 0.00436(15)
    O1 0.0434(7) 0.0388(7) 0.0599(8) -0.0078(6) -0.0284(6) 0.0154(6)
    O2 0.0534(7) 0.0300(7) 0.0398(6) 0.0094(5) 0.0096(5) 0.0022(5)
    O3 0.0345(6) 0.0476(8) 0.0612(8) 0.0005(6) -0.0145(5) 0.0135(7)
    O4 0.0838(10) 0.0383(7) 0.0280(6) 0.0073(7) -0.0134(6) -0.0016(5)
    O5 0.0716(9) 0.0387(7) 0.0326(6) 0.0081(7) 0.0188(6) 0.0074(6)
    N1 0.0563(8) 0.0259(8) 0.0274(6) -0.0088(7) 0.0012(5) 0.0046(6)
    N2 0.0382(6) 0.0250(7) 0.0297(6) 0.0047(5) 0.0010(5) 0.0062(5)
    N3 0.0306(6) 0.0254(7) 0.0291(6) -0.0013(5) -0.0040(4) -0.0020(5)
    C1 0.0283(6) 0.0219(8) 0.0216(6) -0.0007(5) -0.0055(5) 0.0033(5)
    C2 0.0324(7) 0.0211(7) 0.0246(6) -0.0015(5) -0.0064(5) 0.0004(6)
    C3 0.0328(7) 0.0196(8) 0.0276(7) 0.0021(6) -0.0074(5) 0.0031(6)
    C4 0.0279(6) 0.0205(7) 0.0257(6) 0.0010(5) -0.0037(5) 0.0025(6)
    C5 0.0280(6) 0.0202(7) 0.0301(7) 0.0013(5) -0.0034(5) 0.0005(6)
    C6 0.0394(7) 0.0217(8) 0.0322(7) 0.0059(6) -0.0008(6) 0.0026(6)
    C7 0.0414(8) 0.0419(11) 0.0402(8) 0.0084(7) 0.0087(6) 0.0116(7)
    C8 0.0458(9) 0.0453(11) 0.0317(7) -0.0054(8) 0.0035(6) 0.0066(8)
    C9 0.0549(10) 0.0368(10) 0.0327(8) 0.0009(8) 0.0042(7) 0.0026(7)
    C10 0.0651(12) 0.0380(10) 0.0462(10) 0.0054(9) 0.0051(8) -0.0013(9)
    C11 0.0390(9) 0.0666(13) 0.0444(9) -0.0152(9) 0.0070(7) -0.0117(10)
    C12 0.0653(15) 0.153(4) 0.0599(14) -0.0316(19) 0.0227(11) -0.0246(18)
_geom_special_details
;
 All esds (except the esd in the dihedral angle between two l.s. planes)
 are estimated using the full covariance matrix.  The cell esds are taken
 into account individually in the estimation of esds in distances, angles
 and torsion angles; correlations between esds in cell parameters are only
 used when they are defined by crystal symmetry.  An approximate (isotropic)
 treatment of cell esds is used for estimating esds involving l.s. planes.
;
loop_
    _geom_bond_atom_site_label_1
    _geom_bond_atom_site_label_2
    _geom_bond_site_symmetry_2
    _geom_bond_distance
    _geom_bond_publ_flag
    S1 O1 . 1.4338(12) ?
    S1 O2 . 1.4346(13) ?
    S1 N1 . 1.5834(14) ?
    S1 C1 . 1.7600(15) ?
    S2 C1 . 1.7205(13) ?
    S2 C3 . 1.7219(16) ?
    S3 O4 . 1.4256(14) ?
    S3 O3 . 1.4274(14) ?
    S3 N2 . 1.6349(15) ?
    S3 C3 . 1.7592(14) ?
    O5 C10 . 1.416(2) ?
    O5 C9 . 1.436(2) ?
    N1 H1A . 0.866(10) ?
    N1 H1B . 0.866(9) ?
    N2 C6 . 1.484(2) ?
    N2 C7 . 1.493(2) ?
    N3 C11 . 1.466(2) ?
    N3 C5 . 1.4731(19) ?
    N3 H3 . 0.856(9) ?
    C1 C2 . 1.357(2) ?
    C2 C4 . 1.4245(19) ?
    C2 H2 . 0.9500 ?
    C3 C4 . 1.365(2) ?
    C4 C5 . 1.517(2) ?
    C5 C6 . 1.540(2) ?
    C5 H5 . 1.0000 ?
    C6 H6A . 0.9900 ?
    C6 H6B . 0.9900 ?
    C7 C8 . 1.524(3) ?
    C7 H7A . 0.9900 ?
    C7 H7B . 0.9900 ?
    C8 C9 . 1.513(2) ?
    C8 H8A . 0.9900 ?
    C8 H8B . 0.9900 ?
    C9 H9A . 0.9900 ?
    C9 H9B . 0.9900 ?
    C10 H10A . 0.9800 ?
    C10 H10B . 0.9800 ?
    C10 H10C . 0.9800 ?
    C11 C12 . 1.497(3) ?
    C11 H11A . 0.9900 ?
    C11 H11B . 0.9900 ?
    C12 H12A . 0.9800 ?
    C12 H12B . 0.9800 ?
    C12 H12C . 0.9800 ?
loop_
    _geom_angle_atom_site_label_1
    _geom_angle_atom_site_label_2
    _geom_angle_atom_site_label_3
    _geom_angle_site_symmetry_1
    _geom_angle_site_symmetry_3
    _geom_angle
    _geom_angle_publ_flag
    O1 S1 O2 . . 120.25(9) ?
    O1 S1 N1 . . 108.78(8) ?
    O2 S1 N1 . . 109.28(8) ?
    O1 S1 C1 . . 105.28(7) ?
    O2 S1 C1 . . 105.47(7) ?
    N1 S1 C1 . . 106.95(8) ?
    C1 S2 C3 . . 89.70(7) ?
    O4 S3 O3 . . 118.92(9) ?
    O4 S3 N2 . . 109.63(8) ?
    O3 S3 N2 . . 108.14(8) ?
    O4 S3 C3 . . 109.63(8) ?
    O3 S3 C3 . . 108.34(8) ?
    N2 S3 C3 . . 100.62(7) ?
    C10 O5 C9 . . 114.96(14) ?
    S1 N1 H1A . . 118.3(14) ?
    S1 N1 H1B . . 118.6(15) ?
    H1A N1 H1B . . 112(2) ?
    C6 N2 C7 . . 114.80(13) ?
    C6 N2 S3 . . 110.94(10) ?
    C7 N2 S3 . . 116.48(11) ?
    C11 N3 C5 . . 116.46(13) ?
    C11 N3 H3 . . 105.9(14) ?
    C5 N3 H3 . . 106.0(14) ?
    C2 C1 S2 . . 113.32(10) ?
    C2 C1 S1 . . 126.55(10) ?
    S2 C1 S1 . . 119.95(9) ?
    C1 C2 C4 . . 112.31(12) ?
    C1 C2 H2 . . 123.8 ?
    C4 C2 H2 . . 123.8 ?
    C4 C3 S2 . . 113.72(11) ?
    C4 C3 S3 . . 121.46(12) ?
    S2 C3 S3 . . 124.60(9) ?
    C3 C4 C2 . . 110.94(13) ?
    C3 C4 C5 . . 125.25(13) ?
    C2 C4 C5 . . 123.73(13) ?
    N3 C5 C4 . . 113.21(12) ?
    N3 C5 C6 . . 109.05(12) ?
    C4 C5 C6 . . 112.84(13) ?
    N3 C5 H5 . . 107.1 ?
    C4 C5 H5 . . 107.1 ?
    C6 C5 H5 . . 107.1 ?
    N2 C6 C5 . . 113.55(12) ?
    N2 C6 H6A . . 108.9 ?
    C5 C6 H6A . . 108.9 ?
    N2 C6 H6B . . 108.9 ?
    C5 C6 H6B . . 108.9 ?
    H6A C6 H6B . . 107.7 ?
    N2 C7 C8 . . 112.05(14) ?
    N2 C7 H7A . . 109.2 ?
    C8 C7 H7A . . 109.2 ?
    N2 C7 H7B . . 109.2 ?
    C8 C7 H7B . . 109.2 ?
    H7A C7 H7B . . 107.9 ?
    C9 C8 C7 . . 112.58(16) ?
    C9 C8 H8A . . 109.1 ?
    C7 C8 H8A . . 109.1 ?
    C9 C8 H8B . . 109.1 ?
    C7 C8 H8B . . 109.1 ?
    H8A C8 H8B . . 107.8 ?
    O5 C9 C8 . . 112.38(16) ?
    O5 C9 H9A . . 109.1 ?
    C8 C9 H9A . . 109.1 ?
    O5 C9 H9B . . 109.1 ?
    C8 C9 H9B . . 109.1 ?
    H9A C9 H9B . . 107.9 ?
    O5 C10 H10A . . 109.5 ?
    O5 C10 H10B . . 109.5 ?
    H10A C10 H10B . . 109.5 ?
    O5 C10 H10C . . 109.5 ?
    H10A C10 H10C . . 109.5 ?
    H10B C10 H10C . . 109.5 ?
    N3 C11 C12 . . 111.18(16) ?
    N3 C11 H11A . . 109.4 ?
    C12 C11 H11A . . 109.4 ?
    N3 C11 H11B . . 109.4 ?
    C12 C11 H11B . . 109.4 ?
    H11A C11 H11B . . 108.0 ?
    C11 C12 H12A . . 109.5 ?
    C11 C12 H12B . . 109.5 ?
    H12A C12 H12B . . 109.5 ?
    C11 C12 H12C . . 109.5 ?
    H12A C12 H12C . . 109.5 ?
    H12B C12 H12C . . 109.5 ?
loop_
    _geom_hbond_atom_site_label_D
    _geom_hbond_atom_site_label_H
    _geom_hbond_atom_site_label_A
    _geom_hbond_site_symmetry_A
    _geom_hbond_distance_DH
    _geom_hbond_distance_HA
    _geom_hbond_distance_DA
    _geom_hbond_angle_DHA
    N1 H1B O5 1_564 0.870(10)
                            1.975(10) 2.841(2) 177(2)
    N1 H1A N3 1_565 0.870(10)
                            2.027(11) 2.886(2) 171(2)
    N3 H3 O1 2_546 0.860(10)
                           2.262(13) 3.042(2) 151(2)
data_global
_journal_date_recd_electronic     2016-04-05
_journal_date_accepted     2016-04-11
_journal_name_full     'Acta Crystallographica, Section E'
_journal_year     2016
_journal_volume     72
_journal_issue      5
_journal_page_first     692
_journal_page_last     695
_journal_paper_category     GO
_journal_paper_doi     10.1107/S2056989016006022
_journal_coeditor_code     SU5292
_publ_contact_author     'Lou,Benyong'
_publ_contact_author_email     'lby@mju.edu.cn'
_publ_contact_author_phone     '0086-591-83761630'
_publ_section_title
;
Crystal structure of Brinzolamide: a carbonic anhydrase inhibitor
;
loop_
    _publ_author_name
    _publ_author_address
    'Zheng, Huirong'
;  Department of Chemistry and Chemical Engineering
   Minjiang University, Fuzhou 350108, People's Republic of China
;
    'Lou, Benyong'
;  Department of Chemistry and Chemical Engineering
   Minjiang University, Fuzhou 350108, People's Republic of China
;
_publ_section_synopsis
;
In the crystal structure of Brinzolamide, the various hydrogen bonds present
lead to the formation of a bilayer structure. The absolute configuration of
the asymmetric C atom was determined to be <i>R</i> by resonant scattering.
;
