# Supplementary material for: Crystal structure of Brinzolamide: a carbonic anhydrase inhibitor
Source: Acta Crystallogr E Crystallogr Commun. 2016 Apr 15;72(Pt 5):692–5. doi: 10.1107/S2056989016006022 (PMC4908529; doi:10.1107/S2056989016006022)
Supplement: Supplementary file 2 [file e-72-00692-Isup2.hkl]

# 
# h,k,l, Fc-squared, Fo-squared, sigma(Fo-squared) and status flag 
# 
data_I
_shelx_title ' LOU in P2(1)' 
_shelx_refln_list_code          4 
_shelx_F_calc_maximum       72.22 
_exptl_crystal_F_000       404.00 
_reflns_d_resolution_high  0.7702 
 
loop_ 
 _symmetry_equiv_pos_as_xyz 
 'x, y, z' 
 '-x, y+1/2, -z' 
 
_cell_length_a     9.6985 
_cell_length_b     8.8127 
_cell_length_c    10.1328 
_cell_angle_alpha  90.000 
_cell_angle_beta   92.248 
_cell_angle_gamma  90.000 
 
_shelx_F_squared_multiplier     1.000 
 
loop_ 
 _refln_index_h 
 _refln_index_k 
 _refln_index_l 
 _refln_F_squared_calc 
 _refln_F_squared_meas 
 _refln_F_squared_sigma 
 _refln_observed_status 
   3 -11   0      198.58      198.20      5.11 o 
   3 -10   0       39.34       40.21      2.35 o 
   4 -10   0       25.90       24.92      2.42 o 
   5 -10   0        4.11        4.36      1.26 o 
   6 -10   0       39.45       41.95      2.93 o 
   2  -9   0       21.92       23.07      1.71 o 
   3  -9   0      356.36      375.53      6.35 o 
   4  -9   0      230.49      232.56      5.94 o 
   5  -9   0      134.91      138.13      4.47 o 
   6  -9   0       39.31       37.33      2.69 o 
   7  -9   0       43.18       45.38      2.97 o 
   1  -8   0      151.39      137.88      3.42 o 
   2  -8   0       24.61       23.79      2.40 o 
   3  -8   0       27.89       30.29      3.99 o 
   4  -8   0       19.73       22.87      3.29 o 
   5  -8   0      535.34      544.16      7.99 o 
   6  -8   0      274.49      291.56      7.09 o 
   7  -8   0        6.47        7.43      1.50 o 
   8  -8   0        9.64        8.49      1.52 o 
   1  -7   0      393.92      388.20      5.26 o 
   2  -7   0       41.47       41.19      1.99 o 
   3  -7   0       79.40       77.77      2.77 o 
   4  -7   0      115.21      103.47      3.41 o 
   5  -7   0      208.33      209.30      5.02 o 
   6  -7   0       49.67       54.21      2.70 o 
   7  -7   0      354.17      384.02      7.35 o 
   8  -7   0       31.53       27.57      2.31 o 
   9  -7   0       19.41       20.30      2.18 o 
   0  -6   0     1131.11     1177.00     14.76 o 
   1  -6   0      141.25      135.83      3.17 o 
   2  -6   0      451.70      456.81      6.35 o 
   3  -6   0       94.96       96.88      2.94 o 
   4  -6   0       15.72       15.38      1.33 o 
   5  -6   0      633.38      643.79      9.50 o 
   6  -6   0       65.65       57.33      2.58 o 
   7  -6   0       72.83       74.42      3.06 o 
   8  -6   0      124.65      137.09      4.39 o 
   9  -6   0       86.83       86.95      3.72 o 
  10  -6   0       13.83       11.98      1.96 o 
   1  -5   0     1093.84     1204.50     11.45 o 
   2  -5   0      342.86      372.38      5.10 o 
   3  -5   0      323.08      319.86      4.91 o 
   4  -5   0       90.06       91.42      3.18 o 
   5  -5   0      206.06      203.11      2.36 o 
   6  -5   0      183.54      176.32      2.38 o 
   7  -5   0      131.78      120.58      3.75 o 
   8  -5   0      161.48      156.71      4.45 o 
   9  -5   0       47.80       48.81      3.12 o 
  10  -5   0        4.18        6.33      1.62 o 
  11  -5   0       15.83       16.29      2.02 o 
   0  -4   0     2791.93     3120.55     26.46 o 
   1  -4   0      790.49      767.70      8.62 o 
   2  -4   0     2271.64     2454.27     24.10 o 
   3  -4   0      322.10      346.32      3.20 o 
   4  -4   0      669.26      670.18      4.68 o 
   5  -4   0       16.37       16.99      0.65 o 
   6  -4   0       49.73       44.55      1.16 o 
   7  -4   0      349.38      349.67      3.97 o 
   8  -4   0      149.45      152.80      5.23 o 
   9  -4   0      167.10      158.56      4.56 o 
  10  -4   0       48.85       46.83      2.86 o 
  11  -4   0        8.48        5.93      1.60 o 
   1  -3   0      191.09      224.36      3.12 o 
   2  -3   0      906.42      925.40      6.09 o 
   3  -3   0      650.90      625.28      4.52 o 
   4  -3   0      475.47      505.07      4.30 o 
   5  -3   0      284.33      297.88      2.81 o 
   6  -3   0      410.04      412.81      4.53 o 
   7  -3   0      669.62      679.86      5.08 o 
   8  -3   0      217.05      208.47      3.11 o 
   9  -3   0      193.73      187.88      5.03 o 
  10  -3   0       27.87       31.10      2.71 o 
  11  -3   0        7.46        7.14      1.61 o 
  12  -3   0       28.71       27.28      2.73 o 
   1  -2   0       22.35       21.95      0.81 o 
   2  -2   0     2072.34     2096.83     18.70 o 
   3  -2   0       24.21       25.64      1.10 o 
   4  -2   0     1524.26     1534.99     10.82 o 
   5  -2   0      242.95      235.73      2.63 o 
   6  -2   0      297.80      299.17      3.59 o 
   7  -2   0     1043.54     1107.99     11.61 o 
   8  -2   0       34.33       34.27      1.66 o 
   9  -2   0        0.49        0.64      0.67 o 
  10  -2   0       17.76       17.64      1.13 o 
  11  -2   0       28.41       28.92      2.05 o 
  12  -2   0       29.66       25.45      6.12 o 
   1  -1   0      199.01      211.19      2.36 o 
   3  -1   0      407.59      450.07      3.36 o 
   4  -1   0        3.80        7.84      0.72 o 
   5  -1   0      231.04      222.00      2.60 o 
   6  -1   0      124.18      124.49      1.91 o 
   7  -1   0      201.30      197.12      2.69 o 
   8  -1   0      154.92      150.51      2.63 o 
   9  -1   0      150.06      150.63      2.74 o 
  10  -1   0      230.62      228.94      3.58 o 
  11  -1   0       48.22       44.92      2.47 o 
  12  -1   0       24.63       24.40      1.82 o 
   1   0   0      426.75      382.78      3.47 o 
   3   0   0      252.90      233.54      2.09 o 
   4   0   0        3.60        0.46      0.91 o 
   5   0   0      208.11      236.49      3.49 o 
   6   0   0       11.48        7.66      0.96 o 
   7   0   0        0.87        0.62      0.50 o 
   8   0   0        0.55        1.37      0.58 o 
   9   0   0      214.49      218.04      3.44 o 
  10   0   0        2.07        2.56      1.47 o 
  11   0   0       83.94       87.17      2.39 o 
  12   0   0        5.50        5.63      2.14 o 
   1   1   0      185.46      201.31      1.00 o 
   3   1   0      402.25      432.46      4.33 o 
   4   1   0        2.93        6.20      0.73 o 
   5   1   0      243.81      238.63      2.68 o 
   6   1   0      130.58      129.95      1.94 o 
   7   1   0      198.28      194.23      2.69 o 
   8   1   0      153.78      148.26      3.06 o 
   9   1   0      150.23      151.74      2.81 o 
  10   1   0      232.84      229.57      4.15 o 
  11   1   0       46.37       40.19      2.57 o 
  12   1   0       24.58       23.06      2.04 o 
   1   2   0       25.14       25.36      0.36 o 
   2   2   0     2056.23     2072.66     10.02 o 
   3   2   0       23.28       23.69      0.47 o 
   4   2   0     1556.29     1568.59     11.14 o 
   5   2   0      238.52      228.69      2.62 o 
   6   2   0      300.28      306.05      3.75 o 
   7   2   0     1053.69     1125.58      9.69 o 
   8   2   0       34.47       33.04      1.42 o 
   9   2   0        0.55        0.48      0.68 o 
  10   2   0       17.75       17.07      2.14 o 
  11   2   0       27.85       26.76      1.94 o 
  12   2   0       29.71       32.03      2.52 o 
   1   3   0      202.56      236.96      2.83 o 
   2   3   0      935.12      951.02      5.08 o 
   3   3   0      669.36      629.69      3.67 o 
   4   3   0      477.56      512.17      3.50 o 
   5   3   0      284.18      299.62      2.93 o 
   6   3   0      402.98      411.05      4.92 o 
   7   3   0      668.00      681.11      5.18 o 
   8   3   0      209.85      201.31      3.12 o 
   9   3   0      192.69      187.99      3.15 o 
  10   3   0       28.40       31.13      1.94 o 
  11   3   0        7.79        8.87      1.09 o 
  12   3   0       28.71       22.56      5.20 o 
   1   4   0      788.54      770.86      8.24 o 
   2   4   0     2289.83     2433.95     13.48 o 
   3   4   0      332.70      355.94      2.71 o 
   4   4   0      670.06      672.45      4.20 o 
   5   4   0       17.16       18.20      0.58 o 
   6   4   0       48.52       43.46      1.19 o 
   7   4   0      355.19      352.83      4.10 o 
   8   4   0      143.64      149.13      2.82 o 
   9   4   0      167.58      165.64      2.78 o 
  10   4   0       48.65       48.62      1.99 o 
  11   4   0        8.44        4.75      1.23 o 
   1   5   0     1098.80     1226.50     10.83 o 
   2   5   0      349.45      389.16      3.07 o 
   3   5   0      324.35      318.14      2.31 o 
   4   5   0       86.81       87.64      2.06 o 
   5   5   0      201.00      197.42      1.92 o 
   6   5   0      180.15      179.28      2.27 o 
   7   5   0      129.75      119.13      2.20 o 
   8   5   0      160.56      159.19      3.13 o 
   9   5   0       45.71       49.72      3.62 o 
  10   5   0        4.15        4.94      0.94 o 
  11   5   0       16.05       11.87      2.83 o 
   1   6   0      135.53      133.88      3.06 o 
   2   6   0      450.33      460.06      3.35 o 
   3   6   0       96.69       96.65      1.44 o 
   4   6   0       17.73       16.72      0.72 o 
   5   6   0      639.77      647.66      8.06 o 
   6   6   0       60.57       54.44      1.42 o 
   7   6   0       72.33       74.71      3.12 o 
   8   6   0      126.24      140.63      4.97 o 
   9   6   0       84.93       82.75      5.32 o 
  10   6   0       14.43       14.13      3.35 o 
   1   7   0      381.13      372.84      3.62 o 
   2   7   0       42.29       40.72      0.98 o 
   3   7   0       78.93       76.38      1.31 o 
   4   7   0      111.91      100.51      2.34 o 
   5   7   0      208.99      206.01      4.71 o 
   6   7   0       50.78       51.82      2.62 o 
   7   7   0      356.78      356.61      6.92 o 
   8   7   0       32.10       30.43      5.75 o 
   9   7   0       19.21       17.99      3.56 o 
   0   8   0      167.00      151.74      2.62 o 
   1   8   0      145.27      140.15      2.02 o 
   2   8   0       24.08       23.35      0.99 o 
   3   8   0       29.30       26.26      1.10 o 
   4   8   0       20.84       24.47      4.93 o 
   5   8   0      539.86      566.90      8.22 o 
   6   8   0      276.05      283.05      7.04 o 
   8   8   0        9.73       10.69      2.60 o 
   1   9   0      110.51      108.56      2.21 o 
   3   9   0      353.43      365.28      8.91 o 
   4   9   0      232.88      241.11      6.02 o 
   5   9   0      136.93      140.27      4.14 o 
   6   9   0       37.87       37.05      7.23 o 
   7   9   0       44.30       42.95      8.04 o 
   1  10   0      154.92      153.85      4.01 o 
   4  10   0       25.83       22.18      6.56 o 
   5  10   0        3.84        1.97      0.95 o 
   6  10   0       40.24       37.30      3.85 o 
  -5 -10   1       22.13       18.89      2.12 o 
  -4 -10   1       25.28       24.92      2.10 o 
  -3 -10   1      236.08      242.92      5.21 o 
  -2 -10   1       77.52       72.05      2.81 o 
   3 -10   1      108.57      105.83      3.73 o 
   4 -10   1       36.35       36.92      6.88 o 
   5 -10   1      112.95      112.26      4.70 o 
  -7  -9   1       25.12       23.71      2.41 o 
  -6  -9   1      224.20      224.87      7.22 o 
  -5  -9   1      218.80      216.72      5.36 o 
  -4  -9   1      194.58      197.41      5.25 o 
  -3  -9   1      125.62      121.24      3.63 o 
  -2  -9   1       58.83       53.42      2.34 o 
  -1  -9   1       91.54       87.70      3.56 o 
   2  -9   1      224.62      244.22      4.93 o 
   3  -9   1      218.40      217.73      5.04 o 
   4  -9   1        6.21        9.67      2.00 o 
   5  -9   1       59.30       60.81      3.21 o 
   6  -9   1       68.94       70.04      3.44 o 
   7  -9   1       10.37        7.82      1.65 o 
  -8  -8   1       19.57       21.50      2.26 o 
  -7  -8   1      195.57      199.67      5.37 o 
  -6  -8   1       82.58       88.73      3.74 o 
  -5  -8   1       12.52       12.93      1.51 o 
  -4  -8   1        7.61        6.18      1.28 o 
  -3  -8   1      102.18       90.91      3.04 o 
  -2  -8   1      275.04      282.84      5.25 o 
  -1  -8   1      239.27      239.58      4.50 o 
   2  -8   1       13.43       11.32      1.47 o 
   3  -8   1       14.90       17.39      4.25 o 
   4  -8   1      350.44      365.29      6.34 o 
   5  -8   1      188.91      187.30      4.84 o 
   6  -8   1       24.72       23.22      2.10 o 
   7  -8   1       25.68       23.54      2.22 o 
   8  -8   1       58.77       57.90      3.27 o 
  -9  -7   1       34.35       35.86      2.65 o 
  -8  -7   1      118.28      119.34      4.24 o 
  -7  -7   1       97.34       98.07      3.67 o 
  -6  -7   1       38.62       35.20      2.21 o 
  -5  -7   1       71.27       72.16      3.16 o 
  -4  -7   1       16.61       15.72      1.38 o 
  -3  -7   1      496.56      504.42      8.21 o 
  -2  -7   1      872.78      884.38     10.91 o 
  -1  -7   1      358.36      347.13      4.87 o 
   0  -7   1     1146.37     1111.67      8.60 o 
   1  -7   1       45.29       52.07      2.17 o 
   2  -7   1        8.63        8.40      1.06 o 
   3  -7   1       20.67       16.28      1.65 o 
   4  -7   1       44.48       45.02      2.32 o 
   5  -7   1        3.77        3.12      0.90 o 
   6  -7   1      273.07      291.29      5.97 o 
   7  -7   1       16.96       18.32      1.91 o 
   8  -7   1       64.26       64.11      3.41 o 
   9  -7   1       66.49       64.17      3.62 o 
 -10  -6   1       19.00       14.76      2.24 o 
  -9  -6   1      123.85      134.28      4.55 o 
  -8  -6   1       47.72       46.22      2.65 o 
  -7  -6   1       65.75       60.35      2.75 o 
  -6  -6   1      211.24      214.69      5.03 o 
  -5  -6   1       81.21       74.00      2.79 o 
  -4  -6   1      198.38      200.34      4.15 o 
  -3  -6   1      221.00      217.41      4.24 o 
  -2  -6   1      562.90      562.14      7.20 o 
  -1  -6   1      419.57      398.67      6.21 o 
   0  -6   1      484.98      473.43      6.82 o 
   1  -6   1      231.17      234.67      4.60 o 
   2  -6   1       73.47       68.42      2.33 o 
   3  -6   1      137.56      134.14      3.42 o 
   4  -6   1      839.26      855.34      6.28 o 
   5  -6   1        4.03        3.04      0.44 o 
   6  -6   1      116.20      109.63      3.64 o 
   7  -6   1      123.22      118.50      3.89 o 
   8  -6   1      184.28      196.29      5.29 o 
  10  -6   1      140.74      145.79      5.22 o 
 -11  -5   1       25.00       25.64      2.41 o 
 -10  -5   1       19.13       19.29      2.14 o 
  -9  -5   1      121.63      129.73      4.70 o 
  -8  -5   1       53.45       52.65      2.68 o 
  -7  -5   1       15.30       13.99      1.49 o 
  -6  -5   1      778.81      777.43     10.79 o 
  -5  -5   1      740.10      771.59      8.27 o 
  -4  -5   1      921.19      950.94     13.00 o 
  -3  -5   1      447.47      459.11      7.19 o 
  -2  -5   1      325.47      340.25      4.70 o 
  -1  -5   1      127.81      137.92      2.58 o 
   0  -5   1       40.73       47.64      1.39 o 
   1  -5   1       17.42       19.98      1.17 o 
   2  -5   1      444.79      426.63      3.67 o 
   3  -5   1      196.65      188.95      2.59 o 
   4  -5   1       97.43       96.92      2.61 o 
   5  -5   1      282.74      282.36      2.81 o 
   6  -5   1      480.95      494.93      5.00 o 
   7  -5   1      129.06      127.38      5.54 o 
   8  -5   1       27.48       29.32      2.75 o 
   9  -5   1       34.19       38.10      2.64 o 
  10  -5   1        9.56       13.97      2.00 o 
  11  -5   1       25.15       27.84      2.78 o 
 -11  -4   1       16.43       15.57      1.95 o 
 -10  -4   1        3.55        1.64      1.09 o 
  -9  -4   1      122.91      125.99      4.32 o 
  -8  -4   1      300.73      296.58      6.02 o 
  -7  -4   1       90.49       89.78      2.28 o 
  -6  -4   1      280.92      281.57      3.82 o 
  -5  -4   1      406.59      390.83      4.01 o 
  -4  -4   1       60.55       57.18      1.62 o 
  -3  -4   1     1980.13     2024.58     20.48 o 
  -2  -4   1      791.13      863.75      9.65 o 
  -1  -4   1     1518.30     1542.28     15.47 o 
   0  -4   1     1289.73     1317.52     27.31 o 
   1  -4   1      886.49      931.70     10.35 o 
   2  -4   1      890.01      959.27      7.35 o 
   3  -4   1      213.77      203.80      2.40 o 
   4  -4   1       55.67       53.15      1.18 o 
   5  -4   1      181.95      188.34      2.62 o 
   6  -4   1      263.02      263.15      2.91 o 
   7  -4   1       21.58       20.27      1.02 o 
   8  -4   1      263.71      265.43      3.45 o 
   9  -4   1       45.79       46.68      2.25 o 
  10  -4   1       11.98       14.46      1.75 o 
  11  -4   1       27.18       27.59      2.70 o 
 -12  -3   1       33.23       30.25      2.74 o 
 -11  -3   1       22.05       21.24      2.15 o 
 -10  -3   1      274.94      294.79      7.11 o 
  -9  -3   1       65.77       69.18      1.75 o 
  -8  -3   1      235.08      231.97      3.26 o 
  -7  -3   1       71.01       69.92      1.41 o 
  -6  -3   1      216.05      213.94      2.74 o 
  -5  -3   1      318.77      344.01      2.92 o 
  -4  -3   1      252.47      237.76      2.34 o 
  -3  -3   1       91.33       83.86      1.72 o 
  -1  -3   1      968.19      935.31      8.76 o 
   0  -3   1      364.78      367.08      2.91 o 
   1  -3   1     2965.99     2880.01     20.79 o 
   2  -3   1     1102.32     1109.78      7.39 o 
   3  -3   1      223.42      240.19      2.52 o 
   4  -3   1       87.24       91.19      1.51 o 
   5  -3   1        7.27        6.11      0.92 o 
   6  -3   1      339.45      334.60      3.54 o 
   7  -3   1      641.48      628.33      4.79 o 
   8  -3   1      158.24      164.87      2.68 o 
   9  -3   1       59.61       51.68      1.55 o 
  10  -3   1        0.26        0.73      0.99 o 
  11  -3   1        6.57        8.29      1.64 o 
  12  -3   1       22.15       21.13      2.34 o 
 -12  -2   1       17.43       17.96      2.09 o 
 -11  -2   1        1.61        2.33      1.26 o 
 -10  -2   1        3.02        2.19      0.55 o 
  -9  -2   1        9.83        9.17      0.86 o 
  -8  -2   1      619.00      638.94      7.81 o 
  -7  -2   1      266.14      267.68      3.19 o 
  -6  -2   1      180.28      188.92      2.56 o 
  -5  -2   1       52.61       60.16      1.26 o 
  -4  -2   1      245.59      230.16      5.49 o 
  -3  -2   1      267.77      285.41      3.83 o 
  -2  -2   1      712.08      691.19     15.84 o 
  -1  -2   1     1525.89     1509.67     12.91 o 
   0  -2   1     1283.02     1274.68     19.30 o 
   2  -2   1     3707.57     3715.72     30.34 o 
   3  -2   1     1875.44     1880.61     14.64 o 
   4  -2   1      211.03      192.71      2.51 o 
   5  -2   1      619.45      608.55      4.68 o 
   6  -2   1      786.71      804.06      7.80 o 
   7  -2   1      240.74      245.87      2.93 o 
   8  -2   1       26.04       24.75      1.15 o 
   9  -2   1      228.82      228.01      3.32 o 
  10  -2   1       34.89       34.94      1.54 o 
  11  -2   1       20.05       19.29      2.57 o 
  12  -2   1       82.81       87.30      3.93 o 
 -12  -1   1       61.66       66.95      3.36 o 
 -11  -1   1       89.28       83.02      2.28 o 
 -10  -1   1      114.00      112.53      3.19 o 
  -9  -1   1       23.34       21.05      1.27 o 
  -8  -1   1       85.24       78.23      2.24 o 
  -7  -1   1        6.79        8.30      0.88 o 
  -6  -1   1     1002.12      961.23      6.76 o 
  -5  -1   1      691.55      769.39      6.22 o 
  -4  -1   1      542.92      597.41      5.99 o 
  -3  -1   1     1374.84     1461.51      9.04 o 
  -1  -1   1     1237.74     1228.12     10.37 o 
   0  -1   1      963.05      929.36      5.52 o 
   1  -1   1     3745.89     3726.43     30.08 o 
   2  -1   1     1847.20     1806.95     10.87 o 
   3  -1   1     1908.66     1856.35     11.43 o 
   4  -1   1       81.08       71.59      1.58 o 
   5  -1   1     2250.61     2220.93     15.56 o 
   6  -1   1       78.70       62.45      1.41 o 
   7  -1   1      606.95      606.52     10.30 o 
   8  -1   1      133.00      135.27      2.46 o 
   9  -1   1      287.29      287.11      4.15 o 
  10  -1   1       73.34       69.48      3.89 o 
  11  -1   1      106.07      112.76      2.68 o 
  12  -1   1       11.31       11.15      1.44 o 
 -12   0   1       28.83       30.50      2.18 o 
 -11   0   1       34.18       35.01      2.15 o 
 -10   0   1       49.24       49.87      2.19 o 
  -9   0   1       15.45       14.99      1.28 o 
  -8   0   1      302.25      304.81      4.01 o 
  -7   0   1      191.81      165.73      3.34 o 
  -6   0   1      385.65      418.40      3.85 o 
  -5   0   1     2025.72     2160.72     43.55 o 
  -4   0   1     2372.38     2284.40     14.19 o 
  -3   0   1     1805.59     1819.12     15.33 o 
  -2   0   1     2231.27     2277.19     27.44 o 
   0   0   1     1421.21     1058.12      8.76 o 
   1   0   1      121.49      106.79      1.62 o 
   2   0   1     1778.99     1838.11     10.93 o 
   3   0   1      137.68      114.91      1.37 o 
   4   0   1      417.74      402.92      5.65 o 
   5   0   1      592.91      532.35      4.76 o 
   6   0   1       20.15       21.37      0.92 o 
   7   0   1      236.42      229.62      3.04 o 
   8   0   1      502.61      506.23      9.59 o 
   9   0   1      284.83      291.77      5.58 o 
  10   0   1      123.81      121.34      2.56 o 
  11   0   1       85.63       77.23      3.09 o 
  12   0   1       49.78       52.00      3.56 o 
 -12   1   1       60.74       65.14      2.95 o 
 -11   1   1       89.61       85.69      2.92 o 
 -10   1   1      114.63      116.42      9.07 o 
  -9   1   1       23.95       22.01      1.73 o 
  -8   1   1       82.66       78.53      1.99 o 
  -7   1   1        6.12        6.83      1.00 o 
  -6   1   1     1021.66      982.44      6.97 o 
  -5   1   1      693.03      767.36      6.33 o 
  -4   1   1      534.64      588.68      3.68 o 
  -3   1   1     1326.46     1433.41      7.35 o 
  -1   1   1     1230.90     1235.59      7.42 o 
   0   1   1      924.85      905.44      4.73 o 
   2   1   1     1850.19     1781.38     12.97 o 
   3   1   1     1948.55     1855.91     13.38 o 
   4   1   1       83.72       74.13      1.20 o 
   5   1   1     2252.58     2235.90     15.76 o 
   6   1   1       76.63       60.97      1.77 o 
   7   1   1      607.01      602.42      5.72 o 
   8   1   1      134.10      137.25      2.56 o 
   9   1   1      291.23      298.43      3.97 o 
  10   1   1       72.76       69.20      2.37 o 
  11   1   1      105.97      112.56      3.45 o 
  12   1   1       11.81       12.00      1.40 o 
 -12   2   1       18.11       17.43      1.70 o 
 -11   2   1        1.63        0.48      0.54 o 
 -10   2   1        3.00        2.53      0.66 o 
  -9   2   1       10.58       10.32      1.09 o 
  -8   2   1      618.56      649.55     12.32 o 
  -7   2   1      268.75      270.48      3.47 o 
  -6   2   1      174.81      187.66      2.92 o 
  -5   2   1       62.04       68.87      2.62 o 
  -4   2   1      237.71      221.77      1.94 o 
  -3   2   1      262.62      279.40      2.40 o 
  -2   2   1      702.64      687.58      4.59 o 
  -1   2   1     1542.21     1519.96      9.25 o 
   3   2   1     1909.88     1874.51     11.44 o 
   4   2   1      219.49      202.31      2.23 o 
   5   2   1      627.45      603.46      4.50 o 
   6   2   1      782.24      805.32      7.73 o 
   7   2   1      238.59      242.07      2.88 o 
   8   2   1       25.68       25.40      1.17 o 
   9   2   1      226.28      222.79      3.81 o 
  10   2   1       34.09       32.49      1.90 o 
  11   2   1       19.66       22.39      2.48 o 
  12   2   1       84.48       87.30      2.54 o 
 -12   3   1       32.87       33.10      3.61 o 
 -11   3   1       21.71       24.37      2.08 o 
 -10   3   1      271.47      287.20      5.49 o 
  -9   3   1       65.58       68.47      2.21 o 
  -8   3   1      236.00      231.45      3.46 o 
  -7   3   1       67.63       70.04      1.69 o 
  -6   3   1      217.05      211.72      2.25 o 
  -5   3   1      322.49      339.91      2.63 o 
  -4   3   1      245.38      226.00      2.30 o 
  -3   3   1       95.53       85.73      1.34 o 
  -2   3   1      268.09      287.39      2.53 o 
  -1   3   1      976.26      964.30      5.23 o 
   0   3   1      369.96      377.23      3.89 o 
   1   3   1     3013.22     2877.12     24.15 o 
   2   3   1     1100.56     1108.69      6.13 o 
   3   3   1      223.00      240.38      2.40 o 
   4   3   1       88.17       91.92      3.53 o 
   5   3   1        7.22        5.85      0.53 o 
   6   3   1      337.95      331.07      3.61 o 
   7   3   1      644.72      642.64      4.77 o 
   8   3   1      160.51      171.30      2.73 o 
   9   3   1       59.39       52.09      5.72 o 
  10   3   1        0.46        0.71      0.43 o 
  11   3   1        6.67        6.97      1.70 o 
  12   3   1       23.34       27.43      3.08 o 
 -11   4   1       17.07       16.57      1.50 o 
 -10   4   1        3.51        2.38      0.79 o 
  -9   4   1      126.54      129.49      4.43 o 
  -8   4   1      302.41      310.07      4.41 o 
  -7   4   1       89.57       89.15      2.17 o 
  -6   4   1      272.68      272.42      2.56 o 
  -5   4   1      402.79      388.81      3.44 o 
  -4   4   1       65.63       60.49      1.11 o 
  -3   4   1     1985.83     2043.81     11.28 o 
  -2   4   1      778.71      860.37      7.96 o 
  -1   4   1     1535.25     1560.98      8.85 o 
   0   4   1     1290.47     1298.75     12.86 o 
   1   4   1      884.00      924.66      6.80 o 
   2   4   1      915.04      988.26      5.76 o 
   3   4   1      217.66      205.94      1.65 o 
   4   4   1       59.84       55.85      1.56 o 
   5   4   1      186.95      191.56      2.49 o 
   6   4   1      271.88      277.73      2.77 o 
   7   4   1       23.17       20.98      1.05 o 
   8   4   1      262.56      265.17      3.44 o 
   9   4   1       46.62       48.31      1.99 o 
  10   4   1       12.24       15.19      3.34 o 
  11   4   1       27.08       24.16      4.68 o 
 -11   5   1       26.84       26.15      5.17 o 
 -10   5   1       18.30       18.00      4.64 o 
  -9   5   1      121.86      124.70      5.87 o 
  -8   5   1       51.02       51.78      2.04 o 
  -7   5   1       15.77       15.87      0.85 o 
  -6   5   1      773.81      779.03      5.57 o 
  -5   5   1      737.85      760.19      4.04 o 
  -4   5   1      907.05      931.82      6.85 o 
  -3   5   1      444.70      461.01      4.13 o 
  -2   5   1      331.14      349.41      3.15 o 
  -1   5   1      128.96      140.14      1.86 o 
   0   5   1       38.93       43.41      1.55 o 
   2   5   1      425.63      413.23      2.60 o 
   3   5   1      199.64      188.19      1.82 o 
   4   5   1       94.23       94.55      1.53 o 
   5   5   1      295.16      292.37      4.92 o 
   6   5   1      478.39      494.53      4.81 o 
   7   5   1      128.64      130.56      2.20 o 
   8   5   1       26.87       29.70      4.00 o 
   9   5   1       35.79       38.74      4.19 o 
  10   5   1       10.28        8.38      2.64 o 
  11   5   1       25.13       26.70      6.75 o 
 -10   6   1       18.86       14.72      3.99 o 
  -9   6   1      126.28      137.31      5.55 o 
  -8   6   1       48.64       48.10      1.97 o 
  -7   6   1       64.74       59.91      1.78 o 
  -6   6   1      213.11      209.86      2.30 o 
  -5   6   1       85.28       77.73      1.41 o 
  -4   6   1      198.63      198.13      2.67 o 
  -3   6   1      218.34      218.36      2.20 o 
  -2   6   1      547.92      543.48      3.58 o 
  -1   6   1      416.38      399.90      3.48 o 
   0   6   1      477.16      464.35      4.95 o 
   1   6   1      232.14      235.87      2.91 o 
   2   6   1       75.92       71.42      1.00 o 
   3   6   1      139.57      135.80      1.52 o 
   4   6   1      847.52      853.49      4.72 o 
   5   6   1        5.06        5.00      0.54 o 
   6   6   1      112.35      110.13      4.29 o 
   7   6   1      126.39      125.34      4.84 o 
   8   6   1      180.48      191.40      5.08 o 
  10   6   1      140.75      151.35      5.64 o 
  -9   7   1       36.44       35.92      7.81 o 
  -7   7   1       97.31       95.33      7.90 o 
  -6   7   1       39.52       38.59      1.72 o 
  -5   7   1       69.21       67.15      1.73 o 
  -4   7   1       17.27       16.77      0.77 o 
  -3   7   1      495.71      498.72      4.55 o 
  -2   7   1      871.99      874.94      9.40 o 
  -1   7   1      351.73      341.09      2.63 o 
   0   7   1     1131.26     1098.87      6.72 o 
   1   7   1       47.17       50.99      1.37 o 
   2   7   1        8.84        7.39      1.21 o 
   3   7   1       22.61       18.57      1.16 o 
   4   7   1       46.11       45.76      2.26 o 
   5   7   1        4.53        4.58      1.22 o 
   6   7   1      277.14      298.22      6.06 o 
   7   7   1       15.99       17.31      4.52 o 
   8   7   1       61.71       55.95      5.23 o 
   9   7   1       62.86       54.08      9.31 o 
  -8   8   1       19.44       17.54      4.63 o 
  -7   8   1      200.18      207.38      5.78 o 
  -6   8   1       85.02       89.35      4.54 o 
  -5   8   1       13.38       13.97      5.23 o 
  -4   8   1        7.81        5.88      2.04 o 
  -3   8   1      100.57       92.97      1.55 o 
  -2   8   1      276.26      279.42      2.96 o 
  -1   8   1      232.16      233.88      3.70 o 
   0   8   1       30.14       27.20      0.99 o 
   1   8   1      327.70      331.00      3.74 o 
   2   8   1       13.03       12.07      3.72 o 
   3   8   1       15.33       15.52      3.98 o 
   4   8   1      350.55      358.75      5.77 o 
   5   8   1      191.93      193.02      4.63 o 
   6   8   1       24.13       21.50      6.45 o 
   7   8   1       24.83       21.79      6.21 o 
   8   8   1       59.24       58.64      4.83 o 
  -7   9   1       24.85       22.50      5.01 o 
  -6   9   1      225.06      242.75      6.30 o 
  -5   9   1      216.88      224.03      5.26 o 
  -4   9   1      197.70      202.10      6.06 o 
  -3   9   1      125.62      122.01      5.32 o 
  -2   9   1       58.90       50.87      1.81 o 
  -1   9   1       90.51       88.10      1.68 o 
   0   9   1      156.05      154.09      3.82 o 
   1   9   1        6.82        7.32      1.61 o 
   2   9   1      218.65      236.41      4.27 o 
   3   9   1      222.32      218.48      4.39 o 
   4   9   1        5.68        8.05      2.05 o 
   5   9   1       60.47       54.34      5.46 o 
   6   9   1       68.42       61.96      5.72 o 
   7   9   1       10.00        9.65      2.60 o 
  -6  10   1        8.39        8.24      2.08 o 
  -5  10   1       21.84       19.74      6.62 o 
  -4  10   1       25.29       21.98      6.24 o 
  -3  10   1      236.63      242.76      5.23 o 
  -2  10   1       79.69       83.02      3.35 o 
   0  10   1      152.57      150.89      3.81 o 
   2  10   1       82.33       79.09      3.16 o 
   3  10   1      109.02      101.32      3.90 o 
   4  10   1       35.43       35.57      2.13 o 
   5  10   1      114.47      117.21      4.10 o 
   2  11   1      213.65      219.23      5.65 o 
   3  11   1        4.41        3.63      1.32 o 
  -5 -10   2       19.09       19.36      2.06 o 
  -4 -10   2       66.02       58.47      2.98 o 
   3 -10   2       13.31       13.49      1.99 o 
   4 -10   2      101.24      101.74      3.86 o 
   5 -10   2      133.61      133.90      4.66 o 
  -7  -9   2      154.71      156.11      5.01 o 
  -6  -9   2      233.68      238.20      5.84 o 
  -5  -9   2       23.97       20.71      2.21 o 
  -4  -9   2       44.83       39.69      2.24 o 
  -3  -9   2       54.78       52.22      2.46 o 
  -2  -9   2      112.77      107.04      3.15 o 
   3  -9   2       15.48       12.86      1.65 o 
   4  -9   2      222.01      232.43      5.66 o 
   5  -9   2      115.06      122.92      4.23 o 
   6  -9   2       16.74       14.72      1.74 o 
   7  -9   2       80.50       86.24      3.89 o 
  -8  -8   2       92.07       80.18      3.65 o 
  -7  -8   2       19.96       18.05      2.03 o 
  -6  -8   2        5.90        5.05      1.35 o 
  -5  -8   2       16.14       14.90      1.65 o 
  -4  -8   2      366.23      374.69      6.15 o 
  -3  -8   2       75.89       84.07      2.70 o 
  -2  -8   2       91.57       82.90      3.45 o 
  -1  -8   2      150.62      145.41      3.53 o 
   2  -8   2      191.56      181.43      4.40 o 
   3  -8   2      749.78      771.96      9.23 o 
   4  -8   2      141.34      143.81      4.31 o 
   5  -8   2       75.63       70.87      3.21 o 
   6  -8   2       25.97       27.03      2.16 o 
   7  -8   2       64.29       68.90      3.45 o 
   8  -8   2       18.81       19.14      2.12 o 
  -9  -7   2        9.52        9.08      1.56 o 
  -8  -7   2      119.83      122.51      4.27 o 
  -7  -7   2       68.62       62.52      2.97 o 
  -6  -7   2      122.60      120.33      3.82 o 
  -5  -7   2       15.80       13.14      1.67 o 
  -4  -7   2      311.90      328.65      5.92 o 
  -3  -7   2      412.24      403.56      6.92 o 
  -2  -7   2      741.32      765.92     10.04 o 
  -1  -7   2       69.85       64.56      2.16 o 
   0  -7   2      108.29       99.97      2.39 o 
   2  -7   2       23.12       24.88      2.97 o 
   3  -7   2       99.02       99.63      3.45 o 
   4  -7   2      182.33      184.97      2.84 o 
   5  -7   2      210.51      212.91      5.15 o 
   6  -7   2       39.33       38.23      2.33 o 
   7  -7   2       51.16       52.04      6.56 o 
   8  -7   2       25.06       26.69      2.54 o 
   9  -7   2       26.26       27.42      2.86 o 
 -10  -6   2       74.74       75.33      3.66 o 
  -9  -6   2       12.89       13.72      2.04 o 
  -8  -6   2       74.55       75.36      3.51 o 
  -7  -6   2       26.29       23.50      2.09 o 
  -6  -6   2        1.17        0.82      1.03 o 
  -5  -6   2       59.56       61.26      2.55 o 
  -4  -6   2      363.32      357.55      6.10 o 
  -3  -6   2      295.99      281.66      4.37 o 
  -2  -6   2      311.19      308.88      4.78 o 
  -1  -6   2      309.92      332.47      4.63 o 
   0  -6   2      503.75      506.80      7.07 o 
   1  -6   2      207.98      213.32      4.22 o 
   2  -6   2      262.28      257.20      4.85 o 
   3  -6   2      818.60      833.00      5.50 o 
   4  -6   2       67.51       61.20      1.55 o 
   5  -6   2       15.44       20.32      2.26 o 
   6  -6   2      203.34      200.76      2.96 o 
   7  -6   2      227.94      234.22      5.50 o 
   8  -6   2       69.26       72.53      3.91 o 
   9  -6   2      139.44      142.75      4.97 o 
  10  -6   2        0.57       -0.49      1.06 o 
 -11  -5   2       34.60       31.66      5.02 o 
 -10  -5   2       93.63       88.35      3.81 o 
  -9  -5   2      121.53      131.07      4.54 o 
  -8  -5   2      144.33      149.37      4.35 o 
  -7  -5   2      347.09      348.86      6.64 o 
  -6  -5   2      392.40      405.64      7.22 o 
  -5  -5   2      110.72      101.42      3.33 o 
  -4  -5   2      504.80      524.47      7.12 o 
  -3  -5   2      135.57      132.67      3.08 o 
   0  -5   2      738.66      717.35      6.65 o 
   1  -5   2      706.22      777.27      8.46 o 
   2  -5   2      500.70      516.76      4.42 o 
   3  -5   2      491.45      504.03      5.36 o 
   4  -5   2      467.99      472.40      4.55 o 
   5  -5   2      895.16      898.52     11.18 o 
   6  -5   2      324.99      330.82      7.44 o 
   7  -5   2        0.78        1.60      0.49 o 
   8  -5   2      116.57      111.54      2.32 o 
   9  -5   2        8.99        9.08      1.50 o 
  10  -5   2       53.64       45.07      2.93 o 
  11  -5   2       65.08       75.46      4.10 o 
 -11  -4   2       74.05       75.89      3.63 o 
 -10  -4   2      100.83       99.15      3.97 o 
  -9  -4   2       17.97       18.35      1.79 o 
  -8  -4   2       63.05       66.04      2.82 o 
  -7  -4   2      347.75      337.57      6.55 o 
  -6  -4   2      187.55      189.08      4.05 o 
  -5  -4   2      591.11      590.08      5.40 o 
  -4  -4   2      522.24      539.42      6.60 o 
  -3  -4   2        9.85        9.16      0.82 o 
  -2  -4   2      310.00      297.56      4.26 o 
  -1  -4   2     2626.93     2775.24     20.72 o 
   0  -4   2       19.15       20.45      0.82 o 
   1  -4   2      174.36      170.71      2.22 o 
   2  -4   2      361.39      369.64      3.69 o 
   3  -4   2      124.39      129.80      1.91 o 
   4  -4   2      141.09      146.25      2.28 o 
   5  -4   2      356.19      352.73      3.75 o 
   6  -4   2       16.18       16.01      0.92 o 
   7  -4   2      613.69      613.36      6.54 o 
   8  -4   2      128.77      123.56      2.45 o 
   9  -4   2       30.25       30.04      1.74 o 
  10  -4   2       22.73       19.58      2.05 o 
  11  -4   2        0.85        0.48      1.17 o 
 -12  -3   2       21.62       20.65      2.33 o 
 -11  -3   2       81.16       89.57      3.81 o 
 -10  -3   2       23.67       22.10      1.98 o 
  -9  -3   2       16.99       18.43      1.94 o 
  -8  -3   2       21.39       23.84      1.45 o 
  -7  -3   2      261.17      261.60      3.11 o 
  -6  -3   2      250.41      248.73      2.66 o 
  -5  -3   2      730.49      707.53      4.81 o 
  -4  -3   2      544.32      554.66      4.31 o 
  -3  -3   2      839.10      859.46      9.56 o 
  -2  -3   2      500.14      504.69      5.57 o 
  -1  -3   2      614.25      635.74      6.24 o 
   0  -3   2     1769.10     1724.37     39.85 o 
   1  -3   2      371.67      397.76      4.71 o 
   2  -3   2       74.05       75.48      1.30 o 
   3  -3   2     1150.58     1242.20      9.68 o 
   4  -3   2        9.71       11.45      1.25 o 
   5  -3   2      315.46      307.57      3.70 o 
   6  -3   2      833.26      831.19      6.81 o 
   7  -3   2      452.15      435.45      4.85 o 
   8  -3   2       40.93       40.74      1.39 o 
   9  -3   2      201.98      197.76      3.07 o 
  10  -3   2       22.12       21.27      1.29 o 
  11  -3   2       89.77       93.38      2.44 o 
 -12  -2   2        4.09        4.39      1.45 o 
 -11  -2   2        7.00       12.69      1.72 o 
 -10  -2   2       14.42       13.45      0.98 o 
  -9  -2   2      310.06      322.64      4.00 o 
  -8  -2   2      166.50      182.30      3.09 o 
  -7  -2   2      194.85      191.60      3.93 o 
  -6  -2   2       22.51       24.10      0.82 o 
  -5  -2   2     1062.59     1040.38     11.62 o 
  -4  -2   2      227.46      210.02      3.06 o 
  -3  -2   2      294.96      287.04      2.58 o 
  -2  -2   2      558.79      542.35      5.58 o 
  -1  -2   2      269.69      279.66      6.43 o 
   0  -2   2      904.82      921.96     13.97 o 
   1  -2   2     4599.77     4565.09     61.90 o 
   2  -2   2       29.21       37.71      0.51 o 
   3  -2   2       12.37        7.71      0.27 o 
   4  -2   2      592.31      637.41      5.82 o 
   5  -2   2       41.41       38.77      1.10 o 
   6  -2   2      320.36      333.34      4.04 o 
   7  -2   2      140.11      134.54      2.19 o 
   8  -2   2      268.58      269.79      3.94 o 
   9  -2   2      193.38      186.07      6.08 o 
  10  -2   2       96.80       93.96      2.92 o 
  11  -2   2       92.79       95.32      4.08 o 
  12  -2   2       18.93       18.59      1.46 o 
 -12  -1   2       32.37       29.45      2.38 o 
 -11  -1   2       39.40       40.07      2.11 o 
 -10  -1   2        3.43        2.72      0.82 o 
  -9  -1   2       32.37       34.28      1.88 o 
  -8  -1   2       10.91       10.61      1.06 o 
  -7  -1   2      265.67      253.13      3.06 o 
  -6  -1   2       25.96       21.15      1.71 o 
  -5  -1   2      465.92      504.18      6.66 o 
  -4  -1   2     1026.23     1080.51      7.95 o 
  -3  -1   2     1039.73     1035.18      9.75 o 
  -2  -1   2     2485.43     2513.47     41.26 o 
  -1  -1   2     5215.83     5133.99     41.79 o 
   0  -1   2     1069.04     1058.28      5.23 o 
   1  -1   2      578.90      589.10      2.97 o 
   2  -1   2     1677.09     1669.45     10.34 o 
   3  -1   2     2039.25     2113.64     26.52 o 
   4  -1   2      696.19      715.32      6.63 o 
   5  -1   2       74.76       80.95      1.50 o 
   6  -1   2     1070.46     1066.43      9.88 o 
   7  -1   2      564.33      545.92      5.22 o 
   8  -1   2      594.94      597.32      6.67 o 
   9  -1   2       37.16       35.05      5.78 o 
  10  -1   2      280.32      293.99      4.05 o 
  11  -1   2        2.85        3.00      1.10 o 
  12  -1   2        4.16        2.89      1.28 o 
 -12   0   2       56.94       52.81      2.55 o 
 -11   0   2        0.18        0.57      0.54 o 
 -10   0   2        3.46        2.21      0.84 o 
  -9   0   2      258.93      246.54      3.77 o 
  -8   0   2       36.36       38.66      1.56 o 
  -7   0   2       18.60       18.06      1.16 o 
  -6   0   2      268.70      280.92      5.53 o 
  -5   0   2      200.58      217.68      2.59 o 
  -4   0   2      720.43      758.09      4.93 o 
  -3   0   2     4021.09     3973.62     66.43 o 
  -1   0   2     1079.45     1130.80      5.68 o 
   0   0   2      127.65      130.00      0.99 o 
   2   0   2       15.60        8.95      0.44 o 
   3   0   2      285.19      259.33      2.39 o 
   4   0   2        2.05        0.69      0.52 o 
   5   0   2      426.46      416.09      5.71 o 
   6   0   2       74.85       82.43      1.66 o 
   7   0   2        7.58       10.39      0.80 o 
   8   0   2      682.99      690.43      7.15 o 
   9   0   2       79.97       70.94      1.94 o 
  10   0   2       91.46       95.02      4.55 o 
  11   0   2       32.69       34.17      1.70 o 
  12   0   2       40.76       43.58      1.84 o 
 -12   1   2       31.45       29.22      2.32 o 
 -11   1   2       39.38       38.51      2.51 o 
 -10   1   2        3.69        3.96      0.68 o 
  -9   1   2       31.10       34.40      2.08 o 
  -8   1   2        9.75        9.15      1.04 o 
  -7   1   2      267.36      249.54      3.40 o 
  -6   1   2       25.79       22.30      1.37 o 
  -5   1   2      463.83      489.45      3.69 o 
  -4   1   2      999.62     1047.27      7.78 o 
  -3   1   2     1026.59     1043.42      6.88 o 
  -2   1   2     2502.45     2558.03     42.75 o 
  -1   1   2     5189.11     5144.76     46.87 o 
   0   1   2     1057.44     1065.40      4.63 o 
   1   1   2      575.15      577.09      5.56 o 
   2   1   2     1681.25     1676.41     10.08 o 
   3   1   2     2038.27     2134.44     17.95 o 
   4   1   2      696.36      718.74      5.67 o 
   5   1   2       75.04       81.90      1.44 o 
   6   1   2     1091.41     1085.98     13.05 o 
   7   1   2      567.39      549.10      6.78 o 
   8   1   2      596.41      601.61      6.43 o 
   9   1   2       38.50       38.90      1.50 o 
  10   1   2      282.29      290.82      4.01 o 
  11   1   2        2.87        2.94      0.94 o 
  12   1   2        3.86        3.67      0.83 o 
 -12   2   2        4.01        2.03      0.66 o 
 -11   2   2        6.72        7.88      1.07 o 
 -10   2   2       13.21       13.75      1.41 o 
  -9   2   2      306.60      321.65     12.24 o 
  -8   2   2      172.97      186.66      3.44 o 
  -7   2   2      196.43      191.30      2.75 o 
  -6   2   2       24.56       26.20      0.92 o 
  -5   2   2     1056.06     1044.37     10.60 o 
  -4   2   2      229.25      211.90      2.33 o 
  -3   2   2      288.85      277.87      2.71 o 
  -2   2   2      545.06      537.58      3.98 o 
  -1   2   2      273.23      281.35      1.80 o 
   0   2   2      878.34      906.49      6.37 o 
   1   2   2     4600.94     4422.97     36.04 o 
   2   2   2       33.77       42.13      1.24 o 
   3   2   2       14.74       10.02      1.79 o 
   4   2   2      603.50      652.72      6.96 o 
   5   2   2       39.82       36.57      1.32 o 
   6   2   2      316.92      336.47      4.22 o 
   7   2   2      136.51      131.11      2.11 o 
   8   2   2      277.56      273.84      3.89 o 
   9   2   2      192.79      188.66      4.41 o 
  10   2   2       95.58       95.63      5.31 o 
  11   2   2       92.85       97.03      3.68 o 
  12   2   2       18.67       17.12      4.27 o 
 -12   3   2       21.74       23.09      3.97 o 
 -11   3   2       79.23       87.60      3.16 o 
 -10   3   2       24.29       24.38      1.96 o 
  -9   3   2       16.92       16.83      1.40 o 
  -8   3   2       20.37       21.37      1.36 o 
  -7   3   2      262.29      264.04      2.91 o 
  -6   3   2      253.02      256.15      3.34 o 
  -5   3   2      735.61      711.27      4.36 o 
  -4   3   2      546.84      550.33      5.74 o 
  -3   3   2      840.40      866.63      6.79 o 
  -2   3   2      504.78      509.55      4.14 o 
  -1   3   2      596.20      624.19      4.24 o 
   0   3   2     1760.76     1717.38     10.68 o 
   1   3   2      381.15      417.05      2.85 o 
   2   3   2       75.13       79.05      0.72 o 
   3   3   2     1154.21     1233.09      8.62 o 
   4   3   2       10.80       10.92      0.51 o 
   5   3   2      311.73      307.21      3.45 o 
   6   3   2      840.38      832.68      6.50 o 
   7   3   2      449.45      437.16      4.69 o 
   8   3   2       40.05       40.92      1.48 o 
   9   3   2      202.16      205.42      4.43 o 
  10   3   2       23.52       21.90      4.93 o 
  11   3   2       92.36       93.92      4.32 o 
 -11   4   2       72.82       71.73      2.76 o 
 -10   4   2      100.11      100.85      3.06 o 
  -9   4   2       18.26       19.50      1.60 o 
  -8   4   2       62.66       62.93      2.12 o 
  -7   4   2      350.57      343.37      3.68 o 
  -6   4   2      188.06      190.10      2.01 o 
  -5   4   2      599.12      595.55      4.94 o 
  -4   4   2      541.41      548.43      4.39 o 
  -3   4   2        8.13        7.77      2.02 o 
  -2   4   2      304.46      285.71      2.96 o 
  -1   4   2     2598.70     2734.19     13.48 o 
   0   4   2       16.41       23.50      3.81 o 
   1   4   2      182.36      183.97      1.81 o 
   2   4   2      366.36      379.78      2.46 o 
   3   4   2      128.23      137.48      2.30 o 
   4   4   2      142.43      150.84      1.91 o 
   5   4   2      361.83      357.44      3.26 o 
   6   4   2       16.49       15.06      1.85 o 
   7   4   2      600.28      594.38      6.16 o 
   8   4   2      126.97      125.06      3.81 o 
   9   4   2       30.09       30.98      2.51 o 
  10   4   2       24.86       22.53      4.83 o 
  11   4   2        0.62        1.73      1.32 o 
 -11   5   2       33.54       29.77      2.92 o 
 -10   5   2       93.14       92.83      8.68 o 
  -9   5   2      119.58      121.46      2.73 o 
  -8   5   2      142.18      135.29      2.66 o 
  -7   5   2      344.56      343.69      3.83 o 
  -6   5   2      386.45      405.77      3.78 o 
  -5   5   2      113.29      108.20      1.49 o 
  -4   5   2      500.69      504.72      8.98 o 
  -3   5   2      137.49      135.48      2.04 o 
  -2   5   2       87.77       99.72      1.26 o 
  -1   5   2       40.95       43.27      0.77 o 
   0   5   2      749.94      720.47      9.55 o 
   1   5   2      700.45      760.47     10.97 o 
   2   5   2      507.96      515.61      2.74 o 
   3   5   2      498.23      516.82      4.80 o 
   4   5   2      477.57      484.98      3.91 o 
   5   5   2      893.80      905.11      4.70 o 
   6   5   2      323.46      342.97      6.69 o 
   7   5   2        0.36        0.43      0.55 o 
   8   5   2      118.53      123.20      4.43 o 
   9   5   2        9.44        9.92      1.57 o 
  10   5   2       53.87       49.62      5.81 o 
  11   5   2       66.19       70.84     10.19 o 
 -10   6   2       76.37       76.31      3.76 o 
  -9   6   2       14.10       14.87      1.77 o 
  -8   6   2       71.31       68.28      3.84 o 
  -7   6   2       27.18       23.48      1.01 o 
  -6   6   2        1.68        1.62      0.42 o 
  -5   6   2       60.54       64.89      1.33 o 
  -4   6   2      366.99      363.12      3.96 o 
  -3   6   2      293.08      278.93      3.10 o 
  -2   6   2      316.03      316.17      2.75 o 
  -1   6   2      309.09      330.72      2.79 o 
   0   6   2      501.76      492.60      5.20 o 
   1   6   2      201.21      208.86      2.33 o 
   2   6   2      266.76      259.68      2.14 o 
   3   6   2      816.65      820.03      4.45 o 
   4   6   2       68.85       59.53      2.63 o 
   5   6   2       14.94       20.33      5.52 o 
   6   6   2      201.91      202.93      5.59 o 
   7   6   2      220.82      222.31      5.74 o 
   8   6   2       67.04       63.11      5.35 o 
   9   6   2      138.29      143.40      4.49 o 
  10   6   2        0.42        0.01      0.85 o 
  -9   7   2        9.42        9.80      2.47 o 
  -8   7   2      119.64      117.04      8.37 o 
  -7   7   2       70.08       69.00      1.99 o 
  -6   7   2      126.15      124.43      2.41 o 
  -5   7   2       15.17       12.36      0.97 o 
  -4   7   2      310.00      322.18      3.93 o 
  -3   7   2      414.73      396.50      5.10 o 
  -2   7   2      740.94      769.54      7.46 o 
  -1   7   2       70.55       64.28      1.13 o 
   0   7   2      107.89       99.40      1.88 o 
   1   7   2      331.71      320.99      3.58 o 
   2   7   2       23.99       24.36      1.34 o 
   3   7   2      100.68      103.55      2.90 o 
   4   7   2      178.09      183.79      5.87 o 
   5   7   2      208.85      223.40      4.78 o 
   6   7   2       40.12       41.96      6.59 o 
   7   7   2       51.75       52.84      2.71 o 
   8   7   2       24.73       23.00      6.66 o 
   9   7   2       27.08       28.83      4.76 o 
  -8   8   2       96.30       94.55      7.14 o 
  -7   8   2       20.17       18.81      4.05 o 
  -6   8   2        6.61        5.99      0.87 o 
  -5   8   2       16.53       13.19      2.41 o 
  -4   8   2      365.56      367.26      3.81 o 
  -3   8   2       75.14       85.32      1.77 o 
  -2   8   2       85.38       77.12      1.84 o 
  -1   8   2      148.33      140.72      2.73 o 
   0   8   2      116.18      113.71      2.41 o 
   1   8   2       59.82       62.61      1.68 o 
   2   8   2      189.83      175.84      4.31 o 
   3   8   2      751.64      764.70      8.69 o 
   4   8   2      144.02      140.44      3.79 o 
   5   8   2       75.66       72.15      3.06 o 
   6   8   2       25.28       22.63      6.37 o 
   7   8   2       63.76       71.77      5.88 o 
   8   8   2       18.61       18.90      5.48 o 
  -7   9   2      154.04      163.22      5.38 o 
  -6   9   2      231.63      232.88      5.85 o 
  -5   9   2       25.23       19.72      6.08 o 
  -4   9   2       44.66       40.64      2.40 o 
  -3   9   2       55.32       52.55      1.96 o 
  -2   9   2      112.53      108.19      2.19 o 
  -1   9   2       53.74       51.15      1.68 o 
   0   9   2       52.48       54.06      1.88 o 
   1   9   2      134.21      135.46      3.79 o 
   2   9   2      196.35      204.02      3.03 o 
   3   9   2       16.02       15.42      2.02 o 
   4   9   2      225.27      236.40      4.85 o 
   5   9   2      115.55      118.03      3.70 o 
   6   9   2       16.47       17.86      4.77 o 
   7   9   2       80.20       81.51      3.61 o 
  -5  10   2       18.16       18.56      5.61 o 
  -4  10   2       66.12       58.34      3.90 o 
  -3  10   2       20.12       19.16      5.20 o 
  -2  10   2        5.43        5.53      1.74 o 
   0  10   2       53.96       54.20      2.12 o 
   1  10   2      173.70      178.78      4.88 o 
   2  10   2      138.09      141.28      5.19 o 
   4  10   2      102.71      100.34      3.30 o 
   5  10   2      133.37      140.25      4.47 o 
   1  11   2       32.07       30.05      1.60 o 
   2  11   2       75.94       76.91      3.50 o 
   4 -10   3       62.57       59.60      3.19 o 
   5 -10   3      164.03      171.45      5.33 o 
  -7  -9   3      149.32      145.14      7.58 o 
  -6  -9   3       47.08       45.14      2.82 o 
  -5  -9   3        6.69        4.92      1.28 o 
  -4  -9   3        7.43        6.46      1.15 o 
  -3  -9   3       77.82       70.26      2.73 o 
   3  -9   3      231.37      228.72      6.30 o 
   4  -9   3       35.59       33.79      2.35 o 
   5  -9   3       10.54        8.09      1.39 o 
   6  -9   3       90.63       91.28     10.20 o 
   7  -9   3       52.36       53.86      3.37 o 
  -8  -8   3       84.39       95.80      4.08 o 
  -7  -8   3        1.64        1.16      0.95 o 
  -6  -8   3        4.76        4.94      1.48 o 
  -5  -8   3      323.21      305.94      5.76 o 
  -4  -8   3      138.74      151.27      3.94 o 
  -3  -8   3        6.97        5.89      1.04 o 
  -2  -8   3      171.62      179.85      3.75 o 
  -1  -8   3      226.73      221.54      3.93 o 
   3  -8   3       52.22       47.16      2.47 o 
   4  -8   3      167.26      167.99      4.60 o 
   5  -8   3       42.60       42.07      2.60 o 
   6  -8   3       30.51       31.82      2.38 o 
   7  -8   3       52.12       55.20      3.38 o 
   8  -8   3      142.41      142.89      5.15 o 
  -9  -7   3       69.95       68.56      3.47 o 
  -8  -7   3       44.17       46.16      2.87 o 
  -7  -7   3       12.59       11.74      1.76 o 
  -6  -7   3        9.30        9.11      1.30 o 
  -5  -7   3      549.88      560.05      7.60 o 
  -4  -7   3       54.10       52.38      2.42 o 
  -3  -7   3      723.51      712.82     10.06 o 
  -2  -7   3       97.87       88.67      2.56 o 
  -1  -7   3      105.63      118.82      2.71 o 
   0  -7   3        2.43        3.20      0.58 o 
   2  -7   3       82.47       78.45      2.83 o 
   3  -7   3      224.30      239.54      3.52 o 
   4  -7   3       91.62       97.39      2.98 o 
   5  -7   3       21.15       23.41      1.28 o 
   6  -7   3      418.88      437.07      7.51 o 
   7  -7   3       12.18       12.36      3.30 o 
   8  -7   3      100.24      103.65      4.41 o 
   9  -7   3       48.49       43.64      3.35 o 
 -10  -6   3        0.90        1.41      1.67 o 
  -9  -6   3       15.47       12.54      1.63 o 
  -8  -6   3       15.78       17.11      1.90 o 
  -7  -6   3        0.92        1.24      0.99 o 
  -6  -6   3       89.47       88.39      3.22 o 
  -5  -6   3      233.53      243.93      5.24 o 
  -4  -6   3      666.54      671.76      9.19 o 
  -3  -6   3      432.22      462.13      5.63 o 
  -2  -6   3      164.21      150.97      3.01 o 
  -1  -6   3      756.54      781.95      8.29 o 
   0  -6   3      173.06      170.60      2.86 o 
   2  -6   3      663.34      694.29      7.89 o 
   3  -6   3      336.75      312.41      3.46 o 
   4  -6   3      152.45      158.61      2.72 o 
   5  -6   3      264.25      254.20      3.54 o 
   6  -6   3      194.47      195.93      3.11 o 
   7  -6   3      161.97      156.90      2.82 o 
   8  -6   3      203.58      213.90      5.78 o 
   9  -6   3       51.42       53.54      3.16 o 
 -11  -5   3       19.17       20.82      2.33 o 
 -10  -5   3       32.20       34.36      2.47 o 
  -9  -5   3       92.32       89.86      3.63 o 
  -8  -5   3      108.50      102.54      3.71 o 
  -7  -5   3      422.15      436.76      7.31 o 
  -6  -5   3      192.17      184.16      4.58 o 
  -5  -5   3      106.69      104.66      3.17 o 
  -4  -5   3      120.15      118.11      2.95 o 
  -3  -5   3      293.53      309.05      5.25 o 
  -2  -5   3      220.13      214.35      3.86 o 
  -1  -5   3     1143.78     1185.57     14.32 o 
   0  -5   3      167.63      155.68      2.29 o 
   1  -5   3      896.56      872.35     11.74 o 
   2  -5   3      812.45      827.64      8.23 o 
   3  -5   3      111.28      104.99      1.97 o 
   4  -5   3      569.37      577.83      6.26 o 
   5  -5   3      185.29      177.07      2.82 o 
   6  -5   3       55.53       60.84      1.77 o 
   7  -5   3       99.35       92.56      2.17 o 
   8  -5   3       71.52       68.63      1.92 o 
   9  -5   3       38.25       41.94      2.90 o 
  10  -5   3      223.00      236.46      6.56 o 
 -11  -4   3      102.04      108.77      4.43 o 
 -10  -4   3        4.16        5.34      1.51 o 
  -9  -4   3      105.27      110.03      3.80 o 
  -8  -4   3      105.75      101.01      3.32 o 
  -7  -4   3       60.02       57.00      2.61 o 
  -6  -4   3      646.25      631.87      7.38 o 
  -5  -4   3      592.11      638.80      8.25 o 
  -4  -4   3       79.80       73.37      2.32 o 
  -3  -4   3      156.68      155.75      2.91 o 
  -2  -4   3      329.71      320.16      4.05 o 
  -1  -4   3      385.94      380.90      4.69 o 
   0  -4   3      911.97      869.63     14.25 o 
   1  -4   3      147.97      147.89      2.20 o 
   2  -4   3      359.23      384.51      3.66 o 
   3  -4   3      561.47      528.78      4.78 o 
   4  -4   3      143.35      141.04      2.35 o 
   5  -4   3      284.26      292.49      3.50 o 
   6  -4   3       50.48       48.48      1.47 o 
   7  -4   3      174.43      180.56      2.98 o 
   8  -4   3      203.09      193.68      3.08 o 
   9  -4   3       11.09        8.90      1.39 o 
  10  -4   3       23.79       23.20      1.38 o 
  11  -4   3       11.14       11.74      2.47 o 
 -11  -3   3       28.23       32.21      2.44 o 
 -10  -3   3       23.09       26.78      2.66 o 
  -9  -3   3       11.35       10.92      1.53 o 
  -8  -3   3       69.01       66.29      2.77 o 
  -7  -3   3      330.29      326.22      3.83 o 
  -6  -3   3      341.38      334.70      3.27 o 
  -5  -3   3       82.79       79.58      2.57 o 
  -4  -3   3      108.77      119.79      2.01 o 
  -3  -3   3      784.32      832.39      8.24 o 
  -2  -3   3     1045.66     1022.74      7.07 o 
  -1  -3   3     1738.47     1706.49     14.71 o 
   0  -3   3      168.24      187.49      2.20 o 
   1  -3   3      530.08      599.92      5.18 o 
   2  -3   3     1574.93     1647.11     21.46 o 
   3  -3   3      414.15      407.04      5.56 o 
   4  -3   3      532.41      519.84      4.05 o 
   5  -3   3     1033.95     1047.55     10.84 o 
   6  -3   3      518.65      474.65      9.02 o 
   7  -3   3      131.88      119.45      2.69 o 
   8  -3   3       67.16       64.29      3.02 o 
   9  -3   3       42.79       47.03      1.71 o 
  10  -3   3      153.97      156.13      4.72 o 
  11  -3   3       45.46       42.26      2.46 o 
 -12  -2   3        1.33        0.77      1.26 o 
 -11  -2   3       35.34       33.92      2.44 o 
 -10  -2   3       73.60       71.73      3.24 o 
  -9  -2   3       71.33       73.78      2.66 o 
  -8  -2   3      167.43      165.76      2.83 o 
  -7  -2   3       61.11       64.90      2.08 o 
  -6  -2   3      216.14      201.37      2.91 o 
  -5  -2   3      360.38      384.76      3.30 o 
  -4  -2   3      701.43      743.28      5.80 o 
  -3  -2   3       15.63       16.53      0.93 o 
  -2  -2   3      236.01      219.64      2.99 o 
  -1  -2   3      390.37      384.42      3.10 o 
   0  -2   3     2196.58     2161.19     13.06 o 
   1  -2   3      725.73      724.35      3.37 o 
   2  -2   3     1246.11     1410.02      7.66 o 
   3  -2   3     1467.94     1456.43     10.68 o 
   4  -2   3      443.61      430.39      4.21 o 
   5  -2   3      970.98     1053.89     10.90 o 
   6  -2   3      337.14      330.48      3.73 o 
   7  -2   3      391.15      390.64      5.52 o 
   8  -2   3      350.31      340.09      4.28 o 
   9  -2   3      132.00      125.22      5.18 o 
  10  -2   3       20.95       20.87      1.28 o 
  11  -2   3       45.68       49.01      1.94 o 
 -12  -1   3       10.98       12.20      1.88 o 
 -11  -1   3        1.15        1.15      0.51 o 
 -10  -1   3        2.70        3.58      0.66 o 
  -9  -1   3       17.93       18.84      1.13 o 
  -8  -1   3       79.83       74.87      2.37 o 
  -7  -1   3       45.91       50.62      1.76 o 
  -6  -1   3      227.94      228.25      3.04 o 
  -5  -1   3      791.76      852.95      5.97 o 
  -4  -1   3      379.67      378.94      5.17 o 
  -3  -1   3      516.96      501.34      4.02 o 
  -2  -1   3      731.46      780.31      8.70 o 
  -1  -1   3       16.57       16.59      0.41 o 
   0  -1   3     1454.17     1475.80      7.35 o 
   1  -1   3     4290.63     4302.39     20.20 o 
   2  -1   3     2271.47     2246.31     21.92 o 
   3  -1   3     2071.65     2065.89     21.63 o 
   4  -1   3      721.17      742.60      6.17 o 
   5  -1   3      123.77      132.76      2.00 o 
   6  -1   3      650.70      655.84      6.77 o 
   7  -1   3      229.18      210.74      4.40 o 
   8  -1   3      458.06      458.38      5.45 o 
   9  -1   3      256.32      270.50      3.76 o 
  10  -1   3       61.79       59.30      1.99 o 
  11  -1   3       26.19       23.30      2.07 o 
  12  -1   3       30.19       27.89      3.31 o 
 -12   0   3        8.18        8.53      1.43 o 
 -11   0   3        0.98        0.65      0.72 o 
 -10   0   3       79.32       76.59      2.73 o 
  -9   0   3       60.04       63.44      2.37 o 
  -8   0   3        0.02        0.46      0.52 o 
  -7   0   3       24.05       28.48      1.22 o 
  -6   0   3      152.95      177.78      4.39 o 
  -5   0   3        0.03       -0.30      0.64 o 
  -4   0   3     1893.68     1924.03     21.64 o 
  -3   0   3        0.11        1.00      0.77 o 
  -2   0   3     1771.48     1735.40     22.42 o 
  -1   0   3      264.26      229.35      1.73 o 
   0   0   3      468.61      429.16      2.62 o 
   1   0   3      761.54      723.88      4.03 o 
   2   0   3     1206.71     1140.17      7.43 o 
   3   0   3     1061.36     1119.59      7.53 o 
   4   0   3     1856.23     1786.62     13.91 o 
   5   0   3       58.45       63.22      1.38 o 
   6   0   3      112.58      118.22      2.11 o 
   7   0   3      636.30      654.78      8.96 o 
   8   0   3       56.77       54.40      1.62 o 
   9   0   3      562.55      566.90      8.30 o 
  10   0   3       16.49       15.98      1.60 o 
  11   0   3       31.04       29.21      1.85 o 
  12   0   3       40.06       39.72      1.97 o 
 -12   1   3       11.03       10.32      1.30 o 
 -11   1   3        0.90        1.18      0.68 o 
 -10   1   3        3.05        3.15      1.64 o 
  -9   1   3       15.92       16.79      1.49 o 
  -8   1   3       82.09       76.13      1.88 o 
  -7   1   3       44.77       45.99      1.57 o 
  -6   1   3      231.16      231.52      2.63 o 
  -5   1   3      776.35      836.75      5.97 o 
  -4   1   3      384.68      382.22      3.65 o 
  -3   1   3      516.96      503.61      4.00 o 
  -2   1   3      690.98      758.77      4.27 o 
  -1   1   3       17.72       17.83      0.51 o 
   0   1   3     1464.23     1466.19      7.50 o 
   1   1   3     4285.02     4258.56     25.04 o 
   2   1   3     2296.26     2294.10     13.71 o 
   3   1   3     2086.54     2076.38     12.75 o 
   4   1   3      723.84      751.59      6.00 o 
   5   1   3      131.06      143.34      3.19 o 
   6   1   3      645.52      654.80      6.56 o 
   7   1   3      227.40      210.10      3.69 o 
   8   1   3      458.64      463.55     12.47 o 
   9   1   3      255.45      269.50      3.55 o 
  10   1   3       62.15       63.28      2.43 o 
  11   1   3       25.74       27.92      1.50 o 
  12   1   3       31.10       22.23      4.23 o 
 -12   2   3        1.32        1.76      0.83 o 
 -11   2   3       35.03       32.80      2.15 o 
 -10   2   3       73.47       68.62      2.49 o 
  -9   2   3       72.61       71.71      2.45 o 
  -8   2   3      169.60      166.49      3.45 o 
  -7   2   3       62.95       67.77      1.60 o 
  -6   2   3      220.57      206.75      3.46 o 
  -5   2   3      355.36      372.59      3.48 o 
  -4   2   3      678.71      715.11      7.52 o 
  -3   2   3       16.04       17.58      0.88 o 
  -2   2   3      230.72      214.91      1.65 o 
  -1   2   3      385.58      387.63      3.26 o 
   0   2   3     2166.00     2156.64     15.91 o 
   1   2   3      711.92      715.82      7.01 o 
   2   2   3     1276.36     1422.21     13.04 o 
   3   2   3     1447.84     1435.83     18.25 o 
   4   2   3      451.16      436.60      3.84 o 
   5   2   3      967.14     1041.74      6.78 o 
   6   2   3      333.81      322.33      3.40 o 
   7   2   3      393.32      391.60      4.33 o 
   8   2   3      348.01      339.63      4.01 o 
   9   2   3      127.14      120.90      2.33 o 
  10   2   3       21.10       20.83      1.37 o 
  11   2   3       46.24       48.96      6.05 o 
 -11   3   3       28.42       32.08      2.39 o 
 -10   3   3       23.23       22.84      1.74 o 
  -9   3   3       11.08       13.41      1.24 o 
  -8   3   3       67.62       62.73      1.47 o 
  -7   3   3      319.13      320.01      5.00 o 
  -6   3   3      345.69      335.49      3.08 o 
  -5   3   3       79.45       75.91      3.39 o 
  -4   3   3      105.76      114.51      1.76 o 
  -3   3   3      788.30      832.66      6.68 o 
  -2   3   3     1017.45     1011.66      7.79 o 
  -1   3   3     1757.82     1745.73      9.22 o 
   0   3   3      171.62      187.00      1.82 o 
   1   3   3      536.72      611.92      4.51 o 
   2   3   3     1569.06     1626.00     16.33 o 
   3   3   3      413.29      396.28      5.43 o 
   4   3   3      551.42      520.86      3.73 o 
   5   3   3     1031.19     1017.01      9.04 o 
   6   3   3      521.05      477.81      3.67 o 
   7   3   3      134.50      123.44      2.16 o 
   8   3   3       66.18       62.73      1.70 o 
   9   3   3       45.54       46.51      2.38 o 
  10   3   3      157.44      154.06      4.36 o 
  11   3   3       45.15       42.49      3.20 o 
 -11   4   3      102.66      109.94      3.50 o 
 -10   4   3        4.07        3.44      0.86 o 
  -9   4   3      104.09      109.02      4.26 o 
  -8   4   3      104.82      100.68      1.94 o 
  -7   4   3       59.06       57.61      2.04 o 
  -6   4   3      646.87      642.94      4.04 o 
  -5   4   3      585.97      622.55      5.45 o 
  -4   4   3       81.98       76.49      1.62 o 
  -3   4   3      159.62      158.04      2.37 o 
  -2   4   3      328.16      308.40      3.04 o 
  -1   4   3      379.33      372.41      2.78 o 
   0   4   3      918.65      876.79      6.76 o 
   1   4   3      145.23      148.58      1.37 o 
   2   4   3      359.66      386.61      4.71 o 
   3   4   3      559.78      518.67      6.17 o 
   4   4   3      146.55      144.73      1.73 o 
   5   4   3      289.01      291.89      2.70 o 
   6   4   3       46.92       42.17      1.07 o 
   7   4   3      172.63      175.18      4.58 o 
   8   4   3      203.25      185.78      8.65 o 
   9   4   3        9.54        8.88      1.63 o 
  10   4   3       23.51       24.14      2.72 o 
  11   4   3       12.34       13.12      2.88 o 
 -11   5   3       18.99       21.05      3.29 o 
 -10   5   3       31.55       33.62      2.20 o 
  -9   5   3       89.90       88.39      3.91 o 
  -8   5   3      109.23      103.08      1.87 o 
  -7   5   3      416.83      432.21      3.85 o 
  -6   5   3      190.25      180.44      2.34 o 
  -5   5   3      104.65       97.27      1.83 o 
  -4   5   3      117.85      113.34      2.08 o 
  -3   5   3      290.11      302.81      3.65 o 
  -2   5   3      218.69      210.47      2.89 o 
  -1   5   3     1152.84     1196.28      8.66 o 
   0   5   3      162.91      152.28      2.00 o 
   1   5   3      908.52      898.62     10.00 o 
   2   5   3      823.02      832.62     11.53 o 
   3   5   3      119.23      112.16      2.93 o 
   4   5   3      573.29      580.52      6.71 o 
   5   5   3      183.81      177.78      6.49 o 
   6   5   3       57.55       57.48      3.29 o 
   7   5   3       99.11       96.09      3.49 o 
   8   5   3       74.29       72.42      6.84 o 
   9   5   3       38.03       35.60      8.10 o 
  10   5   3      225.48      220.37     12.78 o 
 -10   6   3        1.17        1.78      0.81 o 
  -9   6   3       14.11       13.50      1.32 o 
  -8   6   3       16.44       18.23      1.04 o 
  -7   6   3        1.14       -0.12      0.42 o 
  -6   6   3       89.61       90.35      1.76 o 
  -5   6   3      238.42      249.67      3.44 o 
  -4   6   3      663.92      656.55      6.68 o 
  -3   6   3      434.22      449.99      4.09 o 
  -2   6   3      163.27      149.27      2.25 o 
  -1   6   3      751.31      754.96      4.99 o 
   0   6   3      167.78      165.73      2.15 o 
   1   6   3     1185.89     1187.06      6.79 o 
   2   6   3      660.13      686.76      6.69 o 
   3   6   3      336.71      306.65      4.49 o 
   4   6   3      158.61      161.46      3.84 o 
   5   6   3      253.59      244.59      5.88 o 
   6   6   3      191.02      191.98      5.81 o 
   7   6   3      156.68      154.28      4.64 o 
   8   6   3      202.12      209.41      5.68 o 
   9   6   3       49.35       44.77      8.97 o 
  10   6   3        5.47        4.55      1.56 o 
  -9   7   3       69.40       68.33      7.00 o 
  -8   7   3       45.54       42.34     10.33 o 
  -7   7   3       14.06       13.15      1.84 o 
  -6   7   3        9.44        9.81      0.91 o 
  -5   7   3      543.61      534.76      7.76 o 
  -4   7   3       53.07       47.69      1.55 o 
  -3   7   3      718.18      711.01      7.35 o 
  -2   7   3       98.56       85.78      2.11 o 
  -1   7   3      105.78      114.47      3.11 o 
   0   7   3        2.67        3.38      0.54 o 
   1   7   3      655.69      622.92      6.14 o 
   2   7   3       82.44       81.26      3.22 o 
   3   7   3      234.69      256.55      4.62 o 
   4   7   3       94.40      101.53      2.99 o 
   5   7   3       20.71       19.96      2.46 o 
   6   7   3      418.07      438.26      6.93 o 
   7   7   3       12.32       11.42      2.89 o 
   8   7   3      101.71      104.13      4.38 o 
   9   7   3       47.99       50.26      7.36 o 
  -8   8   3       85.71       90.95      4.07 o 
  -7   8   3        1.53        1.32      0.60 o 
  -6   8   3        4.58        2.41      1.22 o 
  -5   8   3      326.33      314.81      3.02 o 
  -4   8   3      140.20      140.99      2.56 o 
  -3   8   3        7.40        7.20      1.81 o 
  -2   8   3      170.06      181.10      4.20 o 
  -1   8   3      221.75      216.16      5.70 o 
   0   8   3       28.09       30.93      1.43 o 
   1   8   3      264.34      265.71      6.07 o 
   2   8   3       93.99       91.88      2.17 o 
   3   8   3       51.38       42.94      2.00 o 
   4   8   3      164.85      164.72      3.92 o 
   5   8   3       45.17       42.32      2.24 o 
   6   8   3       30.50       29.64      5.90 o 
   7   8   3       52.11       48.57      3.78 o 
   8   8   3      141.58      149.47      6.25 o 
  -7   9   3      147.33      143.15      5.50 o 
  -6   9   3       45.71       45.74      6.51 o 
  -5   9   3        6.19        4.81      1.43 o 
  -4   9   3        6.97        6.19      1.02 o 
  -3   9   3       81.05       74.13      2.30 o 
  -2   9   3       27.40       25.96      1.48 o 
  -1   9   3      144.22      145.19      2.68 o 
   0   9   3        7.31        6.85      1.59 o 
   1   9   3      178.43      179.61      6.03 o 
   2   9   3       77.37       75.15      3.41 o 
   3   9   3      229.71      230.22      6.88 o 
   4   9   3       34.64       29.78      3.33 o 
   5   9   3       10.43        8.95      1.94 o 
   6   9   3       91.13       80.09      6.73 o 
   7   9   3       50.70       52.43      2.91 o 
  -5  10   3       55.02       52.12      3.01 o 
  -4  10   3      116.60      121.78      5.82 o 
  -3  10   3       34.42       34.49      2.06 o 
  -2  10   3       80.21       78.03      4.79 o 
  -1  10   3      183.22      191.09      5.05 o 
   0  10   3      205.74      218.16      3.83 o 
   1  10   3       47.30       46.38      2.28 o 
   2  10   3       63.50       62.54      3.25 o 
   3  10   3       95.36       92.77      5.32 o 
   5  10   3      161.54      169.61      6.63 o 
  -1  11   3       55.70       50.69      2.82 o 
   0  11   3        9.89       11.25      2.28 o 
   1  11   3       29.58       23.60      6.52 o 
  -6  -9   4       14.32       13.58      1.91 o 
  -5  -9   4       17.72       17.76      1.58 o 
   4  -9   4       23.09       22.08      2.42 o 
   5  -9   4        9.66        6.69      1.54 o 
   6  -9   4       84.51       88.96      4.06 o 
  -8  -8   4        2.33        3.52      1.65 o 
  -7  -8   4       77.69       70.95      3.29 o 
  -6  -8   4      102.81      105.93      3.80 o 
  -5  -8   4       80.93       87.75      3.38 o 
  -4  -8   4       10.97       10.64      1.18 o 
  -3  -8   4       89.84       96.17      2.92 o 
   3  -8   4       21.85       21.49      5.43 o 
   4  -8   4      123.62      125.15      2.62 o 
   5  -8   4       40.83       36.66      2.48 o 
   6  -8   4       68.91       74.66      5.94 o 
   7  -8   4       67.79       70.87      3.69 o 
  -9  -7   4       15.68       14.55      1.88 o 
  -8  -7   4        1.50        3.34      1.64 o 
  -7  -7   4        4.84        5.42      1.28 o 
  -6  -7   4      185.09      180.35      4.54 o 
  -5  -7   4      194.10      198.17      4.41 o 
  -4  -7   4      110.04      103.88      3.07 o 
  -3  -7   4        6.79        5.49      0.97 o 
  -2  -7   4      376.27      370.59      5.56 o 
  -1  -7   4       34.57       36.03      3.56 o 
   2  -7   4      913.85      941.74     10.52 o 
   3  -7   4        5.39        4.12      0.66 o 
   4  -7   4       16.07       14.19      1.00 o 
   5  -7   4      197.36      198.04      3.23 o 
   6  -7   4       16.86       18.98      1.47 o 
   7  -7   4       33.76       35.20      2.70 o 
   8  -7   4        8.29        8.62      1.73 o 
   9  -7   4       32.30       33.36      2.98 o 
 -10  -6   4        2.06        3.46      0.83 o 
  -9  -6   4       58.39       67.71      3.33 o 
  -8  -6   4        2.53        1.00      0.96 o 
  -7  -6   4       88.75       96.88      3.45 o 
  -6  -6   4      126.27      127.25      3.62 o 
  -5  -6   4      292.04      282.16      5.38 o 
  -4  -6   4      310.93      309.62      5.83 o 
  -3  -6   4      314.62      319.06      5.23 o 
  -2  -6   4      139.82      132.88      2.63 o 
  -1  -6   4       25.78       24.90      1.14 o 
   0  -6   4     2692.34     2756.23     13.04 o 
   1  -6   4       71.26       75.51      2.62 o 
   2  -6   4      709.53      682.49      6.72 o 
   3  -6   4       18.70       16.40      1.03 o 
   4  -6   4      497.92      473.31      5.68 o 
   5  -6   4        7.64        7.95      0.92 o 
   6  -6   4      298.64      300.15      3.92 o 
   7  -6   4      149.36      148.67      3.72 o 
   8  -6   4       37.99       35.61      2.66 o 
 -10  -5   4       52.06       44.67      2.94 o 
  -9  -5   4      111.80      113.30      4.18 o 
  -8  -5   4       94.12       94.19      3.48 o 
  -7  -5   4      148.69      138.83      3.96 o 
  -6  -5   4        1.05        0.50      0.95 o 
  -5  -5   4       68.70       68.30      2.56 o 
  -4  -5   4      101.33       92.20      2.55 o 
  -3  -5   4      326.23      342.29      5.04 o 
  -2  -5   4     1036.98     1080.55     10.69 o 
  -1  -5   4      157.21      151.96      2.81 o 
   0  -5   4      275.79      272.15      3.11 o 
   1  -5   4      600.94      577.51      8.75 o 
   2  -5   4      477.70      465.55      4.73 o 
   3  -5   4      599.15      611.00      5.76 o 
   4  -5   4      288.20      306.56      5.40 o 
   5  -5   4       42.33       39.01      1.71 o 
   6  -5   4      143.64      146.45      2.71 o 
   7  -5   4      134.72      135.39      2.61 o 
   8  -5   4       89.51       96.24      3.69 o 
   9  -5   4      179.64      175.60      3.36 o 
  10  -5   4       50.32       57.57      3.36 o 
 -11  -4   4       14.05       13.56      1.92 o 
 -10  -4   4        0.38        0.35      1.02 o 
  -9  -4   4       28.82       21.47      1.89 o 
  -8  -4   4       22.52       20.30      1.70 o 
  -7  -4   4      244.96      264.85      5.52 o 
  -6  -4   4       71.80       64.89      2.48 o 
  -5  -4   4      155.42      149.52      3.35 o 
  -4  -4   4      595.29      594.34      7.35 o 
  -3  -4   4      438.61      496.39      7.21 o 
  -2  -4   4      684.37      679.81      6.79 o 
  -1  -4   4     1484.51     1568.45     18.21 o 
   0  -4   4      821.09      880.93      5.66 o 
   2  -4   4      543.24      535.87      4.77 o 
   3  -4   4      109.12      119.35      2.29 o 
   4  -4   4      952.84      908.38     10.23 o 
   5  -4   4       12.03       12.40      0.87 o 
   6  -4   4       29.13       28.73      1.29 o 
   7  -4   4      359.17      362.46      9.42 o 
   8  -4   4       80.06       85.16      2.18 o 
   9  -4   4       99.27       97.51      4.58 o 
  10  -4   4       48.19       51.05      3.85 o 
  11  -4   4        7.49       10.44      2.05 o 
 -11  -3   4       26.66       26.66      2.36 o 
 -10  -3   4        7.47        9.15      1.97 o 
  -9  -3   4      130.57      139.26      4.14 o 
  -8  -3   4      189.43      185.80      4.56 o 
  -7  -3   4      115.55      107.63      3.32 o 
  -6  -3   4      517.38      515.39      3.80 o 
  -5  -3   4        7.36        6.29      0.77 o 
  -4  -3   4      520.83      568.52      8.87 o 
  -3  -3   4      664.41      673.64      6.91 o 
  -2  -3   4      974.72      982.81     10.36 o 
  -1  -3   4      526.12      569.53      5.65 o 
   0  -3   4       54.76       73.42      1.72 o 
   1  -3   4      432.47      475.26      8.46 o 
   2  -3   4      363.82      355.57      3.51 o 
   3  -3   4      989.37     1032.73      7.32 o 
   4  -3   4      312.28      325.27      2.65 o 
   5  -3   4      521.71      504.08      4.97 o 
   6  -3   4      163.79      158.28      2.70 o 
   7  -3   4       33.80       31.07      1.33 o 
   8  -3   4       49.92       48.78      1.76 o 
   9  -3   4      197.74      192.12      3.26 o 
  10  -3   4       72.54       73.07      2.26 o 
  11  -3   4       23.96       19.90      1.99 o 
 -11  -2   4       68.08       71.82      3.26 o 
 -10  -2   4       29.17       26.18      2.49 o 
  -9  -2   4       60.14       59.76      2.96 o 
  -8  -2   4      136.90      126.68      3.13 o 
  -7  -2   4      160.04      157.00      2.76 o 
  -6  -2   4      311.41      318.52      7.00 o 
  -5  -2   4       28.78       30.81      1.02 o 
  -4  -2   4      286.57      281.65      4.12 o 
  -3  -2   4      101.08       98.83      1.60 o 
  -2  -2   4      419.14      450.14      3.90 o 
  -1  -2   4      510.90      488.41      3.35 o 
   0  -2   4     1910.56     1915.81     10.94 o 
   1  -2   4      261.34      250.27      1.82 o 
   2  -2   4      542.66      607.65      3.38 o 
   3  -2   4      186.88      188.81      1.45 o 
   4  -2   4      715.68      741.51      5.72 o 
   5  -2   4      265.39      269.93      3.54 o 
   6  -2   4      611.48      581.97     10.54 o 
   7  -2   4      168.77      157.62      2.82 o 
   8  -2   4      353.14      342.72      4.92 o 
   9  -2   4      110.48      105.85      2.44 o 
  10  -2   4       23.54       22.11      1.66 o 
  11  -2   4        6.33        7.23      1.01 o 
 -12  -1   4        6.71        6.95      1.66 o 
 -11  -1   4        5.48        4.51      1.61 o 
 -10  -1   4       81.27       88.87      2.45 o 
  -9  -1   4        9.91        8.27      1.02 o 
  -8  -1   4       33.58       29.91      2.51 o 
  -7  -1   4      536.88      553.86      5.62 o 
  -6  -1   4      388.56      401.70      4.08 o 
  -5  -1   4      127.79      129.25      3.09 o 
  -4  -1   4     1212.70     1274.93      8.11 o 
  -3  -1   4       47.54       59.15      1.21 o 
  -2  -1   4      176.11      175.71      1.64 o 
  -1  -1   4      353.02      354.54      3.09 o 
   0  -1   4      266.53      306.19      2.99 o 
   1  -1   4     1224.74     1221.49     15.34 o 
   2  -1   4      337.92      319.30      2.48 o 
   3  -1   4      879.69      965.11     14.35 o 
   4  -1   4       96.02      103.92      2.50 o 
   5  -1   4      204.05      198.56      2.88 o 
   6  -1   4       23.64       19.36      1.03 o 
   7  -1   4      806.26      799.75      7.37 o 
   8  -1   4      265.04      260.44      4.05 o 
   9  -1   4       31.04       28.06      1.34 o 
  10  -1   4       52.91       53.38      1.88 o 
  11  -1   4       20.89       20.72      3.91 o 
 -12   0   4       25.05       29.26      2.59 o 
 -11   0   4       57.08       61.66      2.71 o 
 -10   0   4        2.32        1.69      0.62 o 
  -9   0   4        0.68        0.62      0.53 o 
  -8   0   4      113.10      105.65      2.26 o 
  -7   0   4      233.62      241.81      3.18 o 
  -6   0   4        3.00        2.82      0.54 o 
  -5   0   4     1314.17     1352.70     10.17 o 
  -4   0   4       92.87       84.75      1.59 o 
  -3   0   4     1223.02     1320.09      9.64 o 
  -2   0   4       92.68       90.54      1.14 o 
  -1   0   4      135.35      156.01      1.50 o 
   0   0   4       67.77       66.91      0.88 o 
   1   0   4       60.24       53.33      1.23 o 
   2   0   4      389.48      456.74      5.44 o 
   3   0   4      147.15      154.97      3.13 o 
   4   0   4      112.68      107.77      3.15 o 
   5   0   4     1466.73     1442.89     12.66 o 
   6   0   4     1383.71     1366.90      9.91 o 
   7   0   4       45.77       43.49      1.37 o 
   8   0   4       79.38       77.67      1.93 o 
   9   0   4       25.53       23.37      1.28 o 
  10   0   4       20.40       20.08      1.39 o 
  11   0   4       68.54       75.14      2.70 o 
 -12   1   4        6.32        6.74      1.52 o 
 -11   1   4        5.63        4.82      0.98 o 
 -10   1   4       80.59       90.60      8.39 o 
  -9   1   4       10.77        9.60      1.16 o 
  -8   1   4       33.91       27.85      2.40 o 
  -7   1   4      534.74      542.52      4.65 o 
  -6   1   4      386.42      408.73      4.21 o 
  -5   1   4      130.40      134.40      2.23 o 
  -4   1   4     1205.59     1278.69      8.10 o 
  -3   1   4       40.52       55.13      1.83 o 
  -2   1   4      182.01      184.54      1.70 o 
  -1   1   4      340.14      347.00      2.52 o 
   0   1   4      272.11      310.87      2.32 o 
   1   1   4     1184.04     1185.34      6.51 o 
   2   1   4      327.52      310.20      4.35 o 
   3   1   4      896.41      998.97     15.47 o 
   4   1   4      101.43      106.24      1.62 o 
   5   1   4      210.29      201.44      2.76 o 
   6   1   4       21.68       16.90      2.15 o 
   7   1   4      818.89      824.10     10.20 o 
   8   1   4      264.00      255.98      3.53 o 
   9   1   4       31.96       25.16      1.88 o 
  10   1   4       50.65       55.30      2.14 o 
  11   1   4       21.20       20.66      2.03 o 
 -11   2   4       69.23       65.61      2.87 o 
 -10   2   4       29.52       25.93      1.97 o 
  -9   2   4       58.36       55.59      2.40 o 
  -8   2   4      134.40      127.66      2.30 o 
  -7   2   4      159.06      158.29      2.19 o 
  -6   2   4      311.16      312.34      3.56 o 
  -5   2   4       28.21       28.96      1.03 o 
  -4   2   4      284.85      285.71      2.99 o 
  -3   2   4      104.01      105.06      1.79 o 
  -2   2   4      406.15      434.06      3.14 o 
  -1   2   4      501.32      482.81      5.82 o 
   0   2   4     1868.65     1904.95      9.88 o 
   1   2   4      265.86      256.77      4.39 o 
   2   2   4      529.86      591.36      7.04 o 
   3   2   4      183.19      182.02      3.36 o 
   4   2   4      714.33      755.10     10.53 o 
   5   2   4      260.78      276.82      3.26 o 
   6   2   4      607.77      566.28      5.15 o 
   7   2   4      167.23      159.63      2.57 o 
   8   2   4      352.03      348.30      4.10 o 
   9   2   4      112.00      101.93      6.05 o 
  10   2   4       24.71       22.73      1.93 o 
  11   2   4        7.14        7.35      1.48 o 
 -11   3   4       26.21       29.95      2.48 o 
 -10   3   4        7.01        4.85      0.71 o 
  -9   3   4      133.28      131.69      2.83 o 
  -8   3   4      193.42      186.07      2.53 o 
  -7   3   4      117.18      108.77      1.86 o 
  -6   3   4      518.39      523.87      4.47 o 
  -5   3   4        6.33        5.56      0.63 o 
  -4   3   4      525.52      570.71      5.89 o 
  -3   3   4      633.88      653.84      5.45 o 
  -2   3   4      951.98      990.59      6.16 o 
  -1   3   4      532.56      589.64      4.76 o 
   0   3   4       54.26       70.59      1.14 o 
   1   3   4      427.41      464.95      6.29 o 
   3   3   4     1005.48     1043.64     10.15 o 
   4   3   4      308.60      318.39      6.09 o 
   5   3   4      520.58      505.91      4.21 o 
   6   3   4      168.20      165.99      2.26 o 
   7   3   4       34.21       31.97      4.75 o 
   8   3   4       47.52       47.87      3.29 o 
   9   3   4      198.33      196.62      5.20 o 
  10   3   4       71.88       74.39      6.17 o 
  11   3   4       23.52       20.85      2.61 o 
 -11   4   4       13.78       15.91      1.69 o 
 -10   4   4        0.48        0.29      0.63 o 
  -9   4   4       29.68       25.82      1.36 o 
  -8   4   4       22.32       22.60      1.20 o 
  -7   4   4      253.00      262.16      2.98 o 
  -6   4   4       74.04       64.17      1.67 o 
  -5   4   4      157.79      155.51      2.31 o 
  -4   4   4      588.26      594.23     10.37 o 
  -3   4   4      434.00      486.32      5.70 o 
  -2   4   4      671.66      666.70      3.90 o 
  -1   4   4     1459.39     1532.22      8.28 o 
   0   4   4      821.00      889.31      5.09 o 
   1   4   4      560.45      573.50      7.24 o 
   2   4   4      545.88      545.96      6.09 o 
   3   4   4      104.42      112.42      2.76 o 
   4   4   4      953.72      892.52     10.41 o 
   5   4   4       12.11       14.65      1.21 o 
   6   4   4       27.94       29.40      1.77 o 
   7   4   4      357.18      358.95      6.62 o 
   8   4   4       80.93       85.35      3.28 o 
   9   4   4      100.47       94.98      3.70 o 
  10   4   4       49.29       53.65      7.85 o 
  11   4   4        7.94        9.31      2.17 o 
 -10   5   4       49.89       47.82      3.61 o 
  -9   5   4      112.14      113.82      2.11 o 
  -8   5   4       93.11       96.29      3.00 o 
  -7   5   4      150.03      143.55      2.32 o 
  -6   5   4        1.04        0.90      0.98 o 
  -5   5   4       67.92       65.39      1.83 o 
  -4   5   4      102.08       92.92      1.96 o 
  -3   5   4      323.54      341.08      3.87 o 
  -2   5   4     1033.93     1075.59      7.42 o 
  -1   5   4      164.69      161.69      2.02 o 
   0   5   4      275.32      272.03      2.76 o 
   1   5   4      610.46      595.47      4.50 o 
   2   5   4      472.03      465.38      6.11 o 
   3   5   4      611.67      624.57      7.74 o 
   4   5   4      290.43      299.32      4.74 o 
   5   5   4       42.36       39.11      4.00 o 
   6   5   4      141.30      139.48      3.69 o 
   7   5   4      134.23      138.83      3.91 o 
   8   5   4       90.78       90.25      3.56 o 
   9   5   4      180.58      184.28      5.09 o 
  10   5   4       50.43       55.54      3.07 o 
 -10   6   4        1.83        2.18      0.99 o 
  -9   6   4       59.46       62.50      3.30 o 
  -8   6   4        2.52        2.32      0.70 o 
  -7   6   4       89.31       93.02      1.84 o 
  -6   6   4      128.55      129.39      2.27 o 
  -5   6   4      289.11      282.50      4.92 o 
  -4   6   4      314.03      306.40      4.48 o 
  -3   6   4      314.72      322.01      7.87 o 
  -2   6   4      138.49      137.39      2.42 o 
  -1   6   4       26.37       26.44      0.80 o 
   0   6   4     2684.06     2765.57     13.76 o 
   1   6   4       71.79       75.03      2.87 o 
   2   6   4      699.34      687.57      8.44 o 
   3   6   4       20.27       16.92      1.35 o 
   4   6   4      478.34      441.47      7.34 o 
   5   6   4        7.07        6.31      2.05 o 
   6   6   4      303.94      309.03      5.51 o 
   7   6   4      149.13      141.60      4.02 o 
   8   6   4       37.83       34.74      4.81 o 
   9   6   4        4.39        4.03      1.40 o 
  -9   7   4       16.27       15.07      1.52 o 
  -8   7   4        1.47        2.60      1.15 o 
  -7   7   4        4.89        4.80      0.77 o 
  -6   7   4      182.42      176.39      2.85 o 
  -5   7   4      192.47      195.67      3.06 o 
  -4   7   4      114.18      108.20      2.25 o 
  -3   7   4        6.58        5.37      1.01 o 
  -2   7   4      378.65      379.45      7.14 o 
  -1   7   4       32.92       32.56      1.69 o 
   0   7   4      149.13      136.23      2.93 o 
   1   7   4       59.40       57.62      1.66 o 
   2   7   4      914.31      934.37     11.69 o 
   3   7   4        4.92        4.14      1.20 o 
   4   7   4       16.30       11.54      3.77 o 
   5   7   4      197.01      201.50      4.36 o 
   6   7   4       16.61       15.06      4.69 o 
   7   7   4       31.89       34.17      6.32 o 
   8   7   4        8.11        7.28      2.26 o 
   9   7   4       32.45       35.95      2.53 o 
  -8   8   4        2.20        1.29      1.55 o 
  -7   8   4       78.02       78.26      2.32 o 
  -6   8   4      104.79      106.55      2.23 o 
  -5   8   4       79.38       86.02      2.22 o 
  -4   8   4       10.69       10.40      2.21 o 
  -3   8   4       88.67       98.31      2.43 o 
  -2   8   4       42.31       38.04      1.66 o 
  -1   8   4       39.07       38.22      1.54 o 
   0   8   4      917.53      920.57      9.23 o 
   1   8   4      102.06      102.63      3.70 o 
   2   8   4       90.94       80.57      2.96 o 
   3   8   4       22.41       19.56      3.07 o 
   4   8   4      125.79      127.72      4.87 o 
   5   8   4       40.68       38.52      4.02 o 
   6   8   4       69.56       72.03      3.09 o 
   7   8   4       67.93       72.16      3.34 o 
  -6   9   4       14.88       10.81      2.27 o 
  -5   9   4       16.17       13.04      3.18 o 
  -4   9   4        8.36        7.25      1.24 o 
  -3   9   4       14.87       13.39      2.48 o 
  -2   9   4      206.93      217.77      3.54 o 
  -1   9   4       60.87       63.07      2.03 o 
   0   9   4       32.10       28.90      4.48 o 
   1   9   4      149.94      153.44      3.40 o 
   2   9   4      285.45      290.44      6.65 o 
   3   9   4        8.19       10.36      2.76 o 
   4   9   4       22.82       19.39      3.08 o 
   5   9   4        9.82        6.73      2.50 o 
   6   9   4       83.55       84.25      3.33 o 
  -4  10   4      137.35      136.02      4.36 o 
  -3  10   4       56.58       54.87      2.49 o 
  -2  10   4      202.23      203.88      4.30 o 
  -1  10   4      125.64      124.08      2.85 o 
   0  10   4        8.28        7.24      1.72 o 
   1  10   4       83.54       84.09      2.64 o 
   2  10   4      110.34      119.91      5.65 o 
   3  10   4       48.98       56.97      3.11 o 
   4  10   4      283.64      293.52      7.50 o 
   5  -9   5       86.99       82.87      3.78 o 
  -7  -8   5       90.45       92.78      3.74 o 
  -6  -8   5       62.33       61.66      2.84 o 
  -5  -8   5        5.56        5.35      1.17 o 
  -4  -8   5       80.13       72.40      2.78 o 
   3  -8   5      158.30      162.17      4.53 o 
   4  -8   5       61.23       61.81      2.55 o 
   5  -8   5      266.47      275.33      6.39 o 
   6  -8   5        5.81        9.23      2.24 o 
   7  -8   5      266.99      287.25      7.41 o 
  -8  -7   5        1.70        1.98      1.02 o 
  -7  -7   5       17.25       13.14      1.71 o 
  -6  -7   5      170.57      166.63      4.40 o 
  -5  -7   5        3.75        3.55      1.04 o 
  -4  -7   5       46.74       46.20      2.16 o 
  -3  -7   5      156.64      153.47      3.28 o 
  -2  -7   5       95.05       84.90      2.28 o 
   2  -7   5      133.18      127.14      3.78 o 
   3  -7   5      376.49      395.94      6.24 o 
   4  -7   5      123.59      125.49      3.26 o 
   5  -7   5      175.79      181.35      3.31 o 
   6  -7   5       27.54       25.05      1.57 o 
   7  -7   5       39.96       39.38      2.86 o 
   8  -7   5       15.73       15.40      1.98 o 
  -9  -6   5        7.44        7.65      1.46 o 
  -8  -6   5       42.78       42.05      2.74 o 
  -7  -6   5       81.14       78.01      3.40 o 
  -6  -6   5       48.86       48.19      2.40 o 
  -5  -6   5       36.23       33.53      1.83 o 
  -4  -6   5      300.86      297.19      5.22 o 
  -3  -6   5       61.01       59.42      2.07 o 
  -2  -6   5       43.71       44.87      1.74 o 
  -1  -6   5     1412.59     1484.00     14.92 o 
   1  -6   5      660.46      679.42      9.68 o 
   2  -6   5       48.41       51.96      2.45 o 
   3  -6   5      236.70      233.75      3.60 o 
   4  -6   5       77.92       77.81      2.11 o 
   5  -6   5      446.92      465.08      5.04 o 
   6  -6   5      156.47      154.52      3.35 o 
   7  -6   5       56.04       59.23      2.73 o 
   8  -6   5        4.17        4.29      0.94 o 
   9  -6   5      218.03      231.33      6.50 o 
 -10  -5   5       88.55       89.67      3.88 o 
  -9  -5   5       18.26       17.24      1.77 o 
  -8  -5   5      160.53      163.62      4.86 o 
  -7  -5   5       58.39       58.15      2.77 o 
  -6  -5   5       20.35       19.69      1.62 o 
  -5  -5   5      259.32      252.47      5.23 o 
  -4  -5   5      216.74      214.52      4.22 o 
  -3  -5   5       75.90       72.94      2.06 o 
  -2  -5   5      596.77      601.45      5.55 o 
  -1  -5   5      598.61      605.21      6.45 o 
   0  -5   5      326.86      319.98      3.05 o 
   1  -5   5     1701.56     1782.80     13.16 o 
   2  -5   5      412.92      419.29      5.81 o 
   3  -5   5       21.00       19.20      1.10 o 
   4  -5   5      132.98      135.53      2.68 o 
   5  -5   5       75.31       65.32      1.89 o 
   6  -5   5      123.33      139.94      2.73 o 
   7  -5   5      258.35      265.15      3.86 o 
   8  -5   5       93.07       95.02      2.59 o 
   9  -5   5      103.58      100.87      3.18 o 
  10  -5   5       18.38       17.27      2.18 o 
 -10  -4   5        2.86        2.15      0.91 o 
  -9  -4   5       32.42       29.73      2.37 o 
  -8  -4   5      228.34      236.85      5.17 o 
  -7  -4   5      165.60      157.74      4.13 o 
  -6  -4   5      163.24      158.90      4.04 o 
  -5  -4   5        9.73        8.30      1.17 o 
  -4  -4   5       75.71       76.19      2.28 o 
  -3  -4   5      625.82      590.37      6.99 o 
  -2  -4   5      509.27      505.46      7.01 o 
  -1  -4   5      323.11      329.64      3.72 o 
   0  -4   5        1.04        1.56      0.29 o 
   1  -4   5      214.98      222.60      4.47 o 
   2  -4   5      433.92      414.17      6.86 o 
   3  -4   5     1023.48     1026.42      8.28 o 
   4  -4   5      197.15      207.97      2.94 o 
   5  -4   5        1.46        1.04      0.64 o 
   6  -4   5      231.32      221.66      3.48 o 
   7  -4   5       49.30       46.74      1.72 o 
   8  -4   5      420.47      439.75      7.31 o 
   9  -4   5      116.30      117.63      3.13 o 
  10  -4   5        6.49        6.49      1.19 o 
 -10  -3   5       86.65       93.93      3.65 o 
  -9  -3   5       15.41       17.25      1.67 o 
  -8  -3   5       84.19       81.74      3.01 o 
  -7  -3   5       59.64       55.91      2.47 o 
  -6  -3   5      957.19      992.96     12.24 o 
  -5  -3   5      260.32      261.38      4.49 o 
  -4  -3   5      688.92      686.43      8.07 o 
  -3  -3   5       51.32       52.37      1.79 o 
  -2  -3   5      184.59      176.15      2.77 o 
  -1  -3   5       58.54       58.46      1.02 o 
   0  -3   5      328.01      329.79      2.23 o 
   1  -3   5      252.78      245.02      2.14 o 
   2  -3   5     1070.98     1026.67      4.48 o 
   3  -3   5      165.47      158.90      1.67 o 
   4  -3   5      196.95      211.41      1.88 o 
   5  -3   5      187.54      177.67      2.71 o 
   6  -3   5       69.38       73.65      3.12 o 
   7  -3   5      178.30      164.84      3.51 o 
   8  -3   5      146.54      138.98      2.74 o 
   9  -3   5       20.00       17.48      1.33 o 
  10  -3   5       40.13       36.64      4.82 o 
 -11  -2   5       15.51       10.76      1.74 o 
 -10  -2   5       15.66       19.12      2.36 o 
  -9  -2   5       64.40       61.16      2.72 o 
  -8  -2   5      116.86      110.19      3.37 o 
  -7  -2   5       56.64       52.19      2.10 o 
  -6  -2   5      163.81      151.38      3.24 o 
  -5  -2   5        2.46        1.81      0.64 o 
  -4  -2   5      194.23      195.70      3.85 o 
  -3  -2   5      660.09      666.77      4.99 o 
  -2  -2   5      537.75      557.09      3.54 o 
  -1  -2   5      793.22      822.69      5.27 o 
   0  -2   5      908.44      956.34      5.84 o 
   1  -2   5      398.62      411.59      3.20 o 
   2  -2   5       88.79       89.52      1.36 o 
   3  -2   5      398.81      432.10      2.48 o 
   4  -2   5      484.80      471.98      4.03 o 
   5  -2   5      771.96      724.65      6.90 o 
   6  -2   5        7.03        5.62      0.81 o 
   7  -2   5      236.85      232.39      4.77 o 
   8  -2   5      378.28      390.88      4.59 o 
   9  -2   5        2.86        3.61      0.79 o 
  10  -2   5       48.89       43.05      2.33 o 
  11  -2   5       17.98       15.82      1.55 o 
 -11  -1   5       25.78       35.71      2.71 o 
 -10  -1   5        5.98        5.90      1.36 o 
  -9  -1   5      124.16      118.76      3.44 o 
  -8  -1   5      373.68      381.99      4.58 o 
  -7  -1   5      188.32      182.65      3.48 o 
  -6  -1   5      623.60      636.59      7.01 o 
  -5  -1   5      389.93      391.15      4.60 o 
  -4  -1   5      203.27      200.79      2.48 o 
  -3  -1   5       43.90       50.02      1.33 o 
  -2  -1   5     1270.04     1336.88      8.04 o 
  -1  -1   5      526.97      576.46      3.97 o 
   0  -1   5     1026.78      991.50      6.10 o 
   1  -1   5      597.20      664.50      4.33 o 
   2  -1   5      281.64      263.40      2.23 o 
   3  -1   5      378.97      379.77      3.02 o 
   4  -1   5      158.60      151.12      2.56 o 
   5  -1   5      123.55      118.64      2.15 o 
   6  -1   5      683.50      683.39      7.55 o 
   7  -1   5       61.47       56.47      2.23 o 
   8  -1   5       23.19       21.94      1.57 o 
   9  -1   5       42.50       43.03      1.90 o 
  10  -1   5       25.14       26.06      1.48 o 
  11  -1   5       45.32       41.08      1.83 o 
 -11   0   5        9.38       10.46      1.40 o 
 -10   0   5        1.65        1.76      0.48 o 
  -9   0   5        4.23        4.68      0.71 o 
  -8   0   5        2.42        1.77      1.47 o 
  -7   0   5       36.48       33.92      2.31 o 
  -6   0   5      973.98     1047.01      6.62 o 
  -5   0   5       24.16       23.19      1.00 o 
  -4   0   5       74.81       73.78      1.51 o 
  -3   0   5      289.41      316.07      3.06 o 
  -2   0   5      663.94      667.94      4.58 o 
  -1   0   5       23.46       16.02      0.78 o 
   0   0   5      921.90      877.43      5.57 o 
   1   0   5     2023.05     1993.44     11.37 o 
   2   0   5      140.67      112.11      1.45 o 
   3   0   5       36.03       36.36      1.36 o 
   4   0   5      423.86      429.44      4.69 o 
   5   0   5       50.13       46.08      1.51 o 
   6   0   5      248.57      260.32      3.98 o 
   7   0   5       56.99       52.24      1.57 o 
   8   0   5       16.81       15.01      1.12 o 
   9   0   5       20.49       20.93      1.26 o 
  10   0   5      317.59      342.42      6.49 o 
  11   0   5       16.41       17.52      2.07 o 
 -11   1   5       25.05       30.56      2.12 o 
 -10   1   5        5.95        4.69      0.86 o 
  -9   1   5      125.02      118.01      3.19 o 
  -8   1   5      376.08      378.37      8.77 o 
  -7   1   5      192.36      193.21      3.18 o 
  -6   1   5      627.89      644.33     10.78 o 
  -5   1   5      389.02      396.12      4.60 o 
  -4   1   5      204.78      196.52      2.51 o 
  -3   1   5       45.33       52.16      1.25 o 
  -2   1   5     1258.60     1329.18      8.21 o 
  -1   1   5      509.59      559.68      4.00 o 
   0   1   5     1035.87      998.40      6.30 o 
   1   1   5      593.82      669.84      4.59 o 
   2   1   5      288.11      268.07      2.79 o 
   3   1   5      371.34      374.33      5.05 o 
   4   1   5      158.38      153.47      2.46 o 
   5   1   5      128.35      121.64      2.07 o 
   6   1   5      680.56      687.75      6.35 o 
   7   1   5       60.31       53.09      2.02 o 
   8   1   5       22.40       22.64      1.10 o 
   9   1   5       40.74       39.55      1.49 o 
  10   1   5       23.80       22.87      2.28 o 
  11   1   5       43.83       39.20      8.51 o 
 -11   2   5       15.40       11.97      1.58 o 
 -10   2   5       16.34       18.86      1.77 o 
  -9   2   5       64.62       63.34      2.44 o 
  -8   2   5      114.74      108.36      2.14 o 
  -7   2   5       60.89       52.99      1.63 o 
  -6   2   5      168.28      158.77      2.45 o 
  -5   2   5        2.48        1.61      0.49 o 
  -4   2   5      191.69      188.77      2.87 o 
  -3   2   5      640.63      651.39      5.79 o 
  -2   2   5      540.89      559.67      3.60 o 
  -1   2   5      772.88      799.94      5.37 o 
   0   2   5      881.94      928.70      6.03 o 
   1   2   5      391.80      402.30      4.26 o 
   2   2   5       85.29       86.61      1.57 o 
   3   2   5      400.98      427.14      5.59 o 
   4   2   5      475.73      467.84      7.32 o 
   5   2   5      772.20      727.23      5.88 o 
   6   2   5        6.30        4.58      0.70 o 
   7   2   5      237.89      235.97      3.16 o 
   8   2   5      380.23      393.43      8.71 o 
   9   2   5        3.46        3.77      1.11 o 
  10   2   5       49.92       43.56      5.44 o 
  11   2   5       17.91       18.38      2.00 o 
 -11   3   5        5.08        4.54      0.80 o 
 -10   3   5       85.71       87.20      3.84 o 
  -9   3   5       15.84       16.62      1.21 o 
  -8   3   5       83.71       80.58      2.09 o 
  -7   3   5       60.04       58.47      1.79 o 
  -6   3   5      951.11      995.14     11.08 o 
  -5   3   5      260.08      261.42      3.15 o 
  -4   3   5      696.77      698.33      6.08 o 
  -3   3   5       55.54       56.49      1.40 o 
  -2   3   5      192.59      186.30      1.79 o 
  -1   3   5       55.76       56.57      1.19 o 
   0   3   5      331.25      334.76      2.68 o 
   1   3   5      249.59      242.67      2.26 o 
   2   3   5     1066.39     1032.85      7.25 o 
   3   3   5      161.69      158.89      3.50 o 
   5   3   5      191.66      191.06      3.85 o 
   6   3   5       69.68       73.78      2.72 o 
   7   3   5      173.47      163.29      4.22 o 
   8   3   5      142.00      138.58      4.15 o 
   9   3   5       19.29       18.42      1.97 o 
  10   3   5       39.93       35.37      7.73 o 
 -10   4   5        2.82        2.80      0.73 o 
  -9   4   5       31.98       32.74      1.86 o 
  -8   4   5      227.31      238.93      3.00 o 
  -7   4   5      163.78      162.26      2.77 o 
  -6   4   5      164.47      158.80      2.76 o 
  -5   4   5        8.14        7.87      0.96 o 
  -4   4   5       76.15       75.84      2.41 o 
  -3   4   5      634.54      616.41      5.99 o 
  -2   4   5      504.02      517.04      4.30 o 
  -1   4   5      325.56      332.60      5.59 o 
   0   4   5        0.54        1.08      0.31 o 
   1   4   5      208.72      211.23      2.43 o 
   2   4   5      423.40      406.66      5.03 o 
   3   4   5     1016.79     1037.00     11.21 o 
   4   4   5      195.59      206.93      3.89 o 
   5   4   5        1.28       -0.10      0.87 o 
   6   4   5      229.01      213.92      4.75 o 
   7   4   5       47.64       49.35      6.98 o 
   8   4   5      426.83      445.75      7.38 o 
   9   4   5      116.40      113.87      7.42 o 
  10   4   5        6.48        5.91      1.68 o 
 -10   5   5       88.18       92.80      2.39 o 
  -9   5   5       17.94       17.27      1.19 o 
  -8   5   5      161.13      162.37      2.82 o 
  -7   5   5       57.35       57.21      1.73 o 
  -6   5   5       20.32       20.46      1.21 o 
  -5   5   5      263.55      260.44      5.49 o 
  -4   5   5      218.29      214.92      3.27 o 
  -3   5   5       79.69       74.54      1.73 o 
  -2   5   5      617.28      617.83      5.15 o 
  -1   5   5      603.12      610.99      4.37 o 
   0   5   5      331.36      327.43      5.39 o 
   1   5   5     1700.63     1779.15     10.26 o 
   2   5   5      416.25      424.03      4.50 o 
   3   5   5       21.21       20.47      1.44 o 
   4   5   5      132.91      133.98      3.82 o 
   5   5   5       73.53       63.28      3.17 o 
   6   5   5      121.46      135.33      3.74 o 
   7   5   5      256.54      263.58      5.50 o 
   8   5   5       90.81       91.40      3.67 o 
   9   5   5      100.81      101.79      3.90 o 
  10   5   5       18.34       15.86      3.40 o 
  -9   6   5        7.50        7.36      0.89 o 
  -8   6   5       42.52       42.27      1.74 o 
  -7   6   5       80.58       75.69      2.06 o 
  -6   6   5       48.91       49.33      2.01 o 
  -5   6   5       33.33       30.18      2.88 o 
  -4   6   5      301.51      290.41      6.34 o 
  -3   6   5       57.94       58.50      1.73 o 
  -2   6   5       43.27       40.68      1.79 o 
  -1   6   5     1413.54     1469.24     25.97 o 
   0   6   5      201.06      194.02      2.40 o 
   1   6   5      656.84      660.87      5.80 o 
   2   6   5       49.19       47.58      1.44 o 
   3   6   5      229.15      225.15      5.13 o 
   4   6   5       74.89       74.17      2.54 o 
   5   6   5      447.00      466.38      6.61 o 
   6   6   5      158.40      157.08      4.06 o 
   7   6   5       55.58       54.66      3.11 o 
   8   6   5        4.76        3.82      1.62 o 
   9   6   5      218.71      234.61      6.50 o 
  -8   7   5        1.53        1.63      0.64 o 
  -7   7   5       16.58       13.96      0.96 o 
  -6   7   5      173.83      177.15      3.05 o 
  -5   7   5        4.21        3.31      0.72 o 
  -4   7   5       48.25       44.57      1.84 o 
  -3   7   5      156.00      153.79      2.80 o 
  -2   7   5       95.58       89.42      2.52 o 
  -1   7   5       70.39       64.38      2.31 o 
   0   7   5      145.93      146.55      3.17 o 
   1   7   5      333.78      351.36      3.42 o 
   2   7   5      126.96      118.57      2.38 o 
   3   7   5      379.53      383.67      4.32 o 
   4   7   5      121.90      126.14      3.45 o 
   5   7   5      178.89      179.74      4.12 o 
   6   7   5       25.92       22.76      5.53 o 
   7   7   5       40.77       44.93      2.50 o 
   8   7   5       16.39       18.45      2.06 o 
  -7   8   5       88.99       94.11      2.53 o 
  -6   8   5       60.85       61.03      1.97 o 
  -5   8   5        5.69        6.67      1.36 o 
  -4   8   5       77.22       71.70      2.06 o 
  -3   8   5       16.78       14.52      2.48 o 
  -2   8   5        7.59        8.36      1.69 o 
  -1   8   5      369.06      365.69      5.15 o 
   0   8   5       20.71       21.19      2.68 o 
   1   8   5       64.11       58.28      2.51 o 
   2   8   5       71.45       66.56      3.69 o 
   3   8   5      161.55      172.42      3.59 o 
   4   8   5       59.61       59.07      2.36 o 
   5   8   5      269.82      286.21      5.42 o 
   6   8   5        5.55        6.80      1.46 o 
   7   8   5      268.94      296.27      6.62 o 
  -6   9   5       66.37       65.59      2.41 o 
  -5   9   5       24.94       20.69      4.01 o 
  -4   9   5       31.91       26.69      4.62 o 
  -3   9   5       20.57       17.32      3.80 o 
  -2   9   5      114.48      111.45      3.03 o 
  -1   9   5       31.66       33.44      2.98 o 
   0   9   5       69.98       73.85      2.39 o 
   1   9   5      143.32      142.16      3.03 o 
   2   9   5        5.44        5.40      0.97 o 
   3   9   5      131.51      127.80      5.42 o 
   4   9   5       40.75       45.70      3.23 o 
   5   9   5       87.44       87.14      5.46 o 
  -3  10   5       79.01       81.56      2.25 o 
  -2  10   5        7.47        6.99      1.44 o 
  -1  10   5        5.48        6.30      1.47 o 
   0  10   5       87.01       99.93      2.99 o 
   1  10   5      111.10      113.44      3.59 o 
   2  10   5       92.81       97.07      3.08 o 
   3  10   5      247.07      270.72      7.20 o 
  -7  -8   6        5.00        4.84      1.17 o 
  -6  -8   6       36.22       33.41      2.35 o 
   3  -8   6       37.96       40.94      2.40 o 
   4  -8   6      151.20      154.62      4.38 o 
   5  -8   6       14.05       11.86      1.22 o 
   6  -8   6       82.66       84.20      3.92 o 
  -8  -7   6        4.54        2.84      1.26 o 
  -7  -7   6      181.91      195.43      5.05 o 
  -6  -7   6        4.01        4.13      1.17 o 
  -5  -7   6       52.47       51.39      2.37 o 
  -4  -7   6        3.18        3.04      1.11 o 
   1  -7   6       66.06       59.20      2.68 o 
   2  -7   6      226.45      228.73      4.96 o 
   3  -7   6       78.62       80.61      3.29 o 
   4  -7   6      247.67      259.44      6.15 o 
   5  -7   6       15.92       14.98      1.31 o 
   6  -7   6       10.12        9.02      1.02 o 
   7  -7   6       18.07       13.36      1.85 o 
  -9  -6   6       52.09       61.51      3.44 o 
  -8  -6   6       25.57       24.12      2.20 o 
  -7  -6   6       23.59       21.62      1.85 o 
  -6  -6   6      113.57      106.63      3.64 o 
  -5  -6   6      121.55      123.37      3.33 o 
  -4  -6   6       55.76       56.44      2.16 o 
  -3  -6   6      283.27      290.29      4.71 o 
  -2  -6   6      277.54      272.17      4.26 o 
   0  -6   6      479.55      480.33      7.90 o 
   1  -6   6      249.59      247.48      5.38 o 
   2  -6   6      148.55      136.74      3.97 o 
   3  -6   6      119.06      116.87      3.64 o 
   4  -6   6      121.84      125.27      3.39 o 
   5  -6   6       54.10       54.30      1.92 o 
   6  -6   6       25.31       25.65      1.50 o 
   7  -6   6        2.04        2.08      0.71 o 
   8  -6   6      274.54      287.70      7.68 o 
  -9  -5   6       27.89       30.22      2.50 o 
  -8  -5   6       22.65       20.90      2.13 o 
  -7  -5   6       22.45       21.98      1.92 o 
  -6  -5   6        2.48        2.69      0.86 o 
  -5  -5   6      425.14      429.56      6.59 o 
  -4  -5   6       64.70       59.28      2.19 o 
  -3  -5   6      792.29      791.12     10.32 o 
  -2  -5   6      137.15      132.61      2.76 o 
  -1  -5   6       13.41       12.28      0.81 o 
   0  -5   6      654.45      644.55      9.39 o 
   1  -5   6      126.60      134.28      3.75 o 
   2  -5   6       28.35       25.73      1.72 o 
   3  -5   6      551.12      534.08      8.67 o 
   4  -5   6      192.59      188.33      3.30 o 
   5  -5   6       98.01      111.49      3.93 o 
   6  -5   6      557.61      579.56      5.75 o 
   7  -5   6        5.34        6.25      1.02 o 
   8  -5   6       50.26       50.41      2.01 o 
   9  -5   6      132.97      131.85      3.20 o 
 -10  -4   6       31.70       28.76      2.30 o 
  -9  -4   6       25.83       27.02      2.18 o 
  -8  -4   6       41.54       42.19      2.48 o 
  -7  -4   6        6.84        6.61      1.27 o 
  -6  -4   6       83.28       76.12      2.84 o 
  -5  -4   6      158.61      159.71      3.79 o 
  -4  -4   6       30.48       28.37      1.56 o 
  -3  -4   6      180.03      188.97      3.20 o 
  -2  -4   6       81.22       81.00      1.98 o 
  -1  -4   6      316.81      337.77      6.04 o 
   0  -4   6      127.08      119.39      2.55 o 
   1  -4   6      609.38      611.00      4.81 o 
   2  -4   6      712.30      722.28      7.94 o 
   3  -4   6      156.35      149.09      3.75 o 
   4  -4   6      105.03      101.14      2.35 o 
   5  -4   6       81.47       75.12      2.09 o 
   6  -4   6       15.70       12.63      1.33 o 
   7  -4   6      415.88      444.01      6.51 o 
   8  -4   6      115.82      111.08      2.70 o 
   9  -4   6        9.24        8.95      1.03 o 
  10  -4   6       39.64       33.20      2.08 o 
 -10  -3   6       31.74       31.51      2.58 o 
  -9  -3   6       66.42       70.07      3.02 o 
  -8  -3   6       38.03       32.94      2.00 o 
  -7  -3   6      149.72      144.90      3.79 o 
  -6  -3   6      171.59      169.39      3.99 o 
  -5  -3   6      191.20      181.73      3.97 o 
  -4  -3   6       28.60       27.62      1.42 o 
  -3  -3   6      161.48      153.98      3.03 o 
  -2  -3   6       25.35       24.36      0.75 o 
  -1  -3   6      111.88      117.67      1.55 o 
   0  -3   6      703.08      674.90      5.65 o 
   1  -3   6      628.19      610.70      4.63 o 
   2  -3   6      795.54      776.83      4.37 o 
   3  -3   6      409.49      408.75      3.82 o 
   4  -3   6      145.75      138.93      2.44 o 
   5  -3   6       45.58       50.30      1.65 o 
   6  -3   6      224.07      230.18      3.53 o 
   7  -3   6      100.39       97.88      2.34 o 
   8  -3   6        9.17        8.92      1.17 o 
   9  -3   6       48.78       47.06      2.88 o 
  10  -3   6       34.38       36.12      2.24 o 
 -11  -2   6       83.23       77.36      3.68 o 
 -10  -2   6       72.06       70.76      3.29 o 
  -9  -2   6       55.21       49.37      2.44 o 
  -8  -2   6       38.29       37.28      2.24 o 
  -7  -2   6       28.28       25.42      1.73 o 
  -6  -2   6        1.17        1.74      0.60 o 
  -5  -2   6      326.60      354.10      5.13 o 
  -4  -2   6      653.47      686.64      5.87 o 
  -3  -2   6       34.80       30.00      0.99 o 
  -2  -2   6      173.31      171.11      2.02 o 
  -1  -2   6      950.74      963.01      5.26 o 
   0  -2   6       20.91       26.60      0.67 o 
   1  -2   6      122.97      124.49      1.38 o 
   2  -2   6      362.60      374.29      3.17 o 
   3  -2   6      385.58      377.94      2.73 o 
   4  -2   6      242.58      234.80      1.74 o 
   5  -2   6       56.90       54.34      1.03 o 
   6  -2   6       70.61       68.07      1.86 o 
   7  -2   6      409.00      415.09      7.17 o 
   8  -2   6       29.64       25.59      1.39 o 
   9  -2   6       66.53       65.36      2.16 o 
  10  -2   6        0.07        0.70      0.62 o 
 -11  -1   6       17.78       21.06      2.15 o 
 -10  -1   6       23.04       21.48      2.28 o 
  -9  -1   6       81.28       82.40      3.43 o 
  -8  -1   6       90.38       89.21      2.81 o 
  -7  -1   6      252.24      272.02      5.32 o 
  -6  -1   6      290.66      283.04      4.42 o 
  -5  -1   6      283.11      276.15      3.93 o 
  -4  -1   6      364.16      347.67      3.72 o 
  -3  -1   6      238.62      238.57      3.08 o 
  -2  -1   6      377.55      385.15      2.91 o 
  -1  -1   6      528.65      504.38      3.41 o 
   0  -1   6      456.72      451.95      4.26 o 
   1  -1   6      676.02      669.88      4.05 o 
   2  -1   6       29.15       27.60      0.80 o 
   3  -1   6      112.21      100.64      1.46 o 
   4  -1   6      501.33      508.81      4.22 o 
   5  -1   6     1157.04     1119.29      7.22 o 
   6  -1   6       56.31       53.04      1.59 o 
   7  -1   6       27.27       26.79      1.56 o 
   8  -1   6       72.02       72.44      2.07 o 
   9  -1   6       70.26       72.21      3.10 o 
  10  -1   6       46.94       44.12      1.80 o 
 -11   0   6       29.20       30.58      2.44 o 
 -10   0   6       23.71       27.41      2.30 o 
  -9   0   6       30.64       27.45      2.07 o 
  -8   0   6       97.91      102.88      6.08 o 
  -7   0   6       13.20       13.32      1.14 o 
  -6   0   6        4.87        3.54      0.72 o 
  -5   0   6        1.53        4.47      0.67 o 
  -4   0   6      966.02     1023.13      9.53 o 
  -3   0   6      203.06      192.72      2.21 o 
  -2   0   6       54.08       39.94      0.99 o 
  -1   0   6        7.79        7.32      0.81 o 
   0   0   6       37.46       34.78      0.82 o 
   1   0   6      749.71      775.78      4.76 o 
   2   0   6      421.83      428.86      3.16 o 
   3   0   6     2248.20     2141.44     14.79 o 
   4   0   6      201.73      196.96      2.63 o 
   5   0   6       95.48       90.22      1.82 o 
   6   0   6       12.41       13.71      1.23 o 
   7   0   6       55.04       53.70      1.67 o 
   8   0   6        6.34        6.85      0.82 o 
   9   0   6      359.16      372.54      6.96 o 
  10   0   6       27.21       23.63      2.17 o 
 -11   1   6       17.76       17.32      2.17 o 
 -10   1   6       23.63       22.91      3.16 o 
  -9   1   6       82.12       81.16      2.94 o 
  -8   1   6       92.79       91.92      1.89 o 
  -7   1   6      250.12      263.01      3.78 o 
  -6   1   6      287.20      276.22      3.72 o 
  -5   1   6      285.06      283.12      3.27 o 
  -4   1   6      367.93      358.98      6.37 o 
  -3   1   6      241.85      242.13      2.63 o 
  -2   1   6      362.51      370.81      3.61 o 
  -1   1   6      527.17      507.10      3.48 o 
   0   1   6      463.72      457.92      5.15 o 
   1   1   6      678.56      666.47      4.36 o 
   2   1   6       32.72       29.84      1.06 o 
   3   1   6      114.41      101.35      2.14 o 
   4   1   6      501.88      505.12      7.16 o 
   5   1   6     1157.68     1128.95     17.48 o 
   6   1   6       52.89       51.81      1.47 o 
   7   1   6       24.49       25.80      1.13 o 
   8   1   6       68.73       70.89      2.81 o 
   9   1   6       68.49       77.29      3.21 o 
  10   1   6       44.05       41.43      2.79 o 
 -11   2   6       85.27       83.37      3.52 o 
 -10   2   6       71.48       72.85      8.09 o 
  -9   2   6       54.87       52.88      3.42 o 
  -8   2   6       38.38       35.43      1.59 o 
  -7   2   6       28.15       26.94      1.31 o 
  -6   2   6        1.61        1.49      0.69 o 
  -5   2   6      324.39      350.52      3.70 o 
  -4   2   6      634.90      658.57      6.48 o 
  -3   2   6       36.38       30.64      0.95 o 
  -2   2   6      174.07      170.37      3.16 o 
  -1   2   6      951.01      954.22      5.70 o 
   0   2   6       18.41       22.62      0.91 o 
   1   2   6      119.99      120.23      1.63 o 
   2   2   6      365.27      380.27      3.82 o 
   3   2   6      383.51      368.17      4.68 o 
   4   2   6      244.07      232.92      4.19 o 
   5   2   6       59.65       55.81      2.26 o 
   6   2   6       70.23       63.76      4.91 o 
   7   2   6      406.46      410.56      9.91 o 
   8   2   6       27.41       23.27      1.92 o 
   9   2   6       66.55       68.40      3.17 o 
  10   2   6        0.02        3.01      1.19 o 
 -10   3   6       32.11       32.10      4.69 o 
  -9   3   6       65.78       69.89      3.21 o 
  -8   3   6       39.20       39.16      2.34 o 
  -7   3   6      148.11      149.55      3.15 o 
  -6   3   6      172.20      163.21      2.73 o 
  -5   3   6      198.67      193.06      6.02 o 
  -4   3   6       29.31       27.13      1.25 o 
  -3   3   6      160.11      156.27      2.16 o 
  -2   3   6       26.41       22.65      0.88 o 
  -1   3   6      116.09      122.14      1.69 o 
   0   3   6      704.90      678.19      5.61 o 
   1   3   6      635.53      627.52      5.38 o 
   2   3   6      787.83      773.14      5.63 o 
   3   3   6      403.39      405.68      4.33 o 
   4   3   6      148.63      138.07      4.34 o 
   5   3   6       42.74       44.01      2.05 o 
   6   3   6      220.87      217.80      4.68 o 
   7   3   6       97.03       93.78      3.28 o 
   8   3   6       10.03        9.62      1.49 o 
   9   3   6       48.48       49.76      2.77 o 
  10   3   6       33.39       30.04      2.44 o 
 -10   4   6       31.34       27.83      1.79 o 
  -9   4   6       27.62       29.53      1.72 o 
  -8   4   6       42.38       40.99      1.76 o 
  -7   4   6        6.47        6.21      0.90 o 
  -6   4   6       80.26       74.97      1.96 o 
  -5   4   6      154.69      157.89      2.80 o 
  -4   4   6       27.29       25.66      2.00 o 
  -3   4   6      176.64      193.14      2.15 o 
  -2   4   6       82.12       84.73      1.25 o 
  -1   4   6      321.09      324.79      4.47 o 
   0   4   6      125.20      117.52      1.78 o 
   1   4   6      603.30      601.88      4.93 o 
   2   4   6      725.15      735.67      5.77 o 
   3   4   6      155.86      153.89      2.67 o 
   4   4   6      103.82       99.47      2.96 o 
   5   4   6       82.13       75.05      2.75 o 
   6   4   6       16.40       12.57      1.41 o 
   7   4   6      422.02      446.39      7.37 o 
   8   4   6      114.55      116.73      5.27 o 
   9   4   6        9.31       11.71      1.98 o 
  10   4   6       39.24       34.10      5.22 o 
  -9   5   6       28.16       29.59      1.65 o 
  -8   5   6       22.35       21.81      1.41 o 
  -7   5   6       23.25       24.71      1.25 o 
  -6   5   6        2.45        1.32      0.44 o 
  -5   5   6      426.33      446.12     10.59 o 
  -4   5   6       65.24       62.23      1.79 o 
  -3   5   6      802.61      801.61      9.04 o 
  -2   5   6      135.66      128.00      2.48 o 
  -1   5   6       13.41       11.26      0.74 o 
   0   5   6      655.43      652.05      5.21 o 
   1   5   6      128.04      131.17      2.12 o 
   2   5   6       29.42       28.64      1.26 o 
   3   5   6      540.34      546.46      6.14 o 
   4   5   6      194.50      191.68      4.16 o 
   5   5   6       96.63      106.88      3.18 o 
   6   5   6      557.16      603.53      7.98 o 
   7   5   6        5.45        6.58      1.63 o 
   8   5   6       48.66       47.07      2.69 o 
   9   5   6      132.59      130.32      4.49 o 
  -9   6   6       52.46       60.27      3.16 o 
  -8   6   6       24.17       25.04      1.21 o 
  -7   6   6       24.00       22.54      1.36 o 
  -6   6   6      110.13      110.60      2.63 o 
  -5   6   6      121.02      125.09      2.85 o 
  -4   6   6       54.09       52.98      2.06 o 
  -3   6   6      281.57      282.06      4.40 o 
  -2   6   6      274.57      268.29      4.18 o 
  -1   6   6      292.75      282.12      5.61 o 
   0   6   6      470.02      469.53      5.56 o 
   1   6   6      250.57      239.59      3.04 o 
   2   6   6      146.86      138.62      2.61 o 
   3   6   6      119.46      119.28      2.45 o 
   4   6   6      124.57      123.43      3.29 o 
   5   6   6       51.86       53.01      2.41 o 
   6   6   6       26.09       26.18      1.97 o 
   7   6   6        1.74        1.91      1.30 o 
   8   6   6      274.63      286.67      6.26 o 
  -8   7   6        4.80        5.16      0.82 o 
  -7   7   6      181.00      199.42      4.58 o 
  -6   7   6        4.07        4.89      1.32 o 
  -5   7   6       52.86       52.90      2.23 o 
  -4   7   6        2.75        2.76      0.59 o 
  -3   7   6       19.60       18.01      3.08 o 
  -2   7   6       96.48       96.14      2.43 o 
  -1   7   6      468.87      483.08      5.56 o 
   0   7   6       54.42       52.23      2.28 o 
   1   7   6       62.81       55.83      3.17 o 
   2   7   6      226.16      229.19      2.79 o 
   3   7   6       79.87       80.99      2.32 o 
   4   7   6      254.35      272.21      6.79 o 
   5   7   6       16.04       11.68      1.40 o 
   6   7   6        9.46        9.61      1.39 o 
   7   7   6       18.51       15.65      2.02 o 
  -7   8   6        4.76        4.89      1.26 o 
  -6   8   6       37.27       35.06      1.80 o 
  -5   8   6       28.64       24.07      4.27 o 
  -4   8   6       20.39       18.66      3.55 o 
  -3   8   6       57.91       55.01      2.46 o 
  -2   8   6       71.27       68.35      2.13 o 
  -1   8   6        7.37        6.00      1.07 o 
   0   8   6       11.98       11.90      2.12 o 
   1   8   6      309.26      332.83      7.82 o 
   2   8   6       45.61       41.22      3.76 o 
   3   8   6       35.82       39.20      8.62 o 
   4   8   6      153.03      153.27      6.09 o 
   5   8   6       15.50       11.67      1.52 o 
   6   8   6       83.15       89.30      3.42 o 
  -5   9   6       12.65        7.31      2.08 o 
  -4   9   6        6.87        7.22      1.91 o 
  -3   9   6       63.25       56.17      2.04 o 
  -2   9   6       92.30       99.53      2.97 o 
  -1   9   6      140.50      145.90      3.75 o 
   0   9   6       94.68       97.38      2.73 o 
   1   9   6        0.12        0.23      0.70 o 
   2   9   6      129.13      128.88      3.72 o 
   3   9   6      188.10      216.68      6.66 o 
   4   9   6      149.07      152.06      5.38 o 
   5   9   6       90.50      105.66     10.90 o 
  -2  10   6        9.58        9.54      1.75 o 
  -1  10   6       11.53        9.47      1.82 o 
   0  10   6       64.74       69.58      3.67 o 
   1  10   6      131.29      139.25      3.80 o 
   2  -8   7      179.68      187.94      5.09 o 
   3  -8   7       64.90       72.21      3.31 o 
   4  -8   7      179.97      180.97      5.10 o 
   5  -8   7       29.49       28.64      2.24 o 
  -7  -7   7        4.39        4.40      1.51 o 
  -6  -7   7       29.85       26.46      1.96 o 
  -5  -7   7        9.87        9.16      1.13 o 
   1  -7   7      303.54      319.74      6.38 o 
   2  -7   7      228.57      224.51      5.28 o 
   3  -7   7      146.93      150.39      4.71 o 
   4  -7   7       43.60       41.25      2.53 o 
   5  -7   7       22.72       22.00      2.06 o 
   6  -7   7       17.34       14.67      1.56 o 
   7  -7   7       70.85       73.29      2.56 o 
  -8  -6   7       11.56       11.65      1.76 o 
  -7  -6   7       56.65       50.13      2.60 o 
  -6  -6   7       60.39       59.75      2.72 o 
  -5  -6   7       41.31       37.07      1.96 o 
  -4  -6   7      119.37      114.01      3.01 o 
  -3  -6   7        2.99        2.21      0.67 o 
   0  -6   7      205.10      211.70      5.09 o 
   1  -6   7        4.10        5.29      1.51 o 
   2  -6   7      202.02      201.44      4.83 o 
   3  -6   7       83.42       79.66      3.19 o 
   4  -6   7      135.54      132.19      3.98 o 
   5  -6   7       12.05       12.85      1.66 o 
   6  -6   7       61.22       54.14      2.07 o 
   7  -6   7      198.19      200.91      3.82 o 
   8  -6   7       43.15       45.60      2.13 o 
  -9  -5   7       16.34       17.92      2.00 o 
  -8  -5   7       22.87       23.84      2.31 o 
  -7  -5   7       17.77       17.60      1.79 o 
  -6  -5   7       26.26       22.92      1.73 o 
  -5  -5   7      169.24      169.83      3.86 o 
  -4  -5   7      140.45      133.38      3.22 o 
  -3  -5   7      313.61      303.15      4.70 o 
  -2  -5   7       48.55       46.82      1.67 o 
  -1  -5   7      364.21      374.78      7.34 o 
   0  -5   7      130.55      133.30      4.08 o 
   1  -5   7       43.69       43.14      2.39 o 
   2  -5   7      678.85      691.47      9.85 o 
   3  -5   7      280.59      285.81      5.73 o 
   4  -5   7       81.67       79.97      3.09 o 
   5  -5   7      346.90      357.39      6.57 o 
   6  -5   7       96.35       97.12      2.71 o 
   7  -5   7       27.67       29.03      2.11 o 
   8  -5   7      166.53      161.66      3.47 o 
  -9  -4   7       21.54       18.90      1.83 o 
  -8  -4   7       14.96       12.21      1.60 o 
  -7  -4   7        8.62        7.23      1.24 o 
  -6  -4   7       81.12       80.50      2.92 o 
  -5  -4   7      198.95      195.57      4.21 o 
  -4  -4   7       49.84       50.77      1.96 o 
  -3  -4   7       17.42       16.20      1.15 o 
  -2  -4   7      122.39      112.59      2.58 o 
  -1  -4   7      111.40      106.26      1.89 o 
   0  -4   7     1579.12     1625.24     20.28 o 
   1  -4   7       81.04       80.97      3.14 o 
   2  -4   7      253.64      238.04      5.24 o 
   3  -4   7       22.50       17.47      1.62 o 
   4  -4   7      255.46      249.24      5.32 o 
   5  -4   7      322.87      303.77      4.04 o 
   6  -4   7      196.71      205.15      3.45 o 
   7  -4   7       65.99       65.28      2.81 o 
   8  -4   7       55.59       54.63      2.06 o 
   9  -4   7      112.72      104.91      3.27 o 
 -10  -3   7       87.10       95.78      4.09 o 
  -9  -3   7        4.03        5.01      1.22 o 
  -8  -3   7       14.13       16.39      1.75 o 
  -7  -3   7      164.12      170.02      4.20 o 
  -6  -3   7       25.86       22.47      1.96 o 
  -5  -3   7       64.20       66.64      2.68 o 
  -4  -3   7       98.94       90.93      2.62 o 
  -3  -3   7       85.29       90.45      1.94 o 
  -2  -3   7      221.05      223.10      2.16 o 
  -1  -3   7      184.77      191.69      1.86 o 
   0  -3   7       73.57       68.46      1.09 o 
   1  -3   7      246.49      238.93      2.51 o 
   2  -3   7      765.76      779.69      4.60 o 
   3  -3   7      134.53      129.69      3.64 o 
   4  -3   7       16.93       20.54      1.49 o 
   5  -3   7      267.35      261.91      3.83 o 
   6  -3   7       63.35       61.55      1.95 o 
   7  -3   7      193.31      195.55      3.41 o 
   8  -3   7        8.32        7.95      1.09 o 
   9  -3   7       81.81       86.24      2.63 o 
 -10  -2   7       38.65       41.79      2.79 o 
  -9  -2   7        9.75        9.99      1.62 o 
  -8  -2   7       15.64       15.98      1.75 o 
  -7  -2   7      106.46      109.67      3.26 o 
  -6  -2   7       52.52       48.44      2.26 o 
  -5  -2   7      647.07      688.88      7.08 o 
  -4  -2   7      105.10      102.05      2.07 o 
  -3  -2   7        8.65        8.91      0.67 o 
  -2  -2   7      159.80      159.83      1.88 o 
  -1  -2   7      219.73      212.11      2.13 o 
   0  -2   7      154.82      148.47      2.26 o 
   1  -2   7      166.38      171.28      1.75 o 
   2  -2   7      133.17      131.52      1.56 o 
   3  -2   7       54.75       43.29      0.95 o 
   4  -2   7      641.68      652.06      6.51 o 
   5  -2   7      136.12      136.92      4.62 o 
   6  -2   7      193.26      193.04      5.06 o 
   7  -2   7      127.36      124.49      2.70 o 
   8  -2   7      120.60      123.80      2.74 o 
   9  -2   7        7.85        9.11      1.20 o 
  10  -2   7       33.87       33.08      4.85 o 
 -10  -1   7       32.94       39.53      2.94 o 
  -9  -1   7       66.58       71.53      3.16 o 
  -8  -1   7      111.48      109.51      4.11 o 
  -7  -1   7      154.46      157.30      3.86 o 
  -6  -1   7       22.24       23.02      1.19 o 
  -5  -1   7       36.82       35.71      1.33 o 
  -4  -1   7        3.21        3.51      0.60 o 
  -3  -1   7     1187.11     1224.93      7.40 o 
  -2  -1   7       31.42       33.30      0.91 o 
  -1  -1   7      164.34      156.29      2.16 o 
   0  -1   7      167.51      162.99      2.04 o 
   1  -1   7      670.77      663.07      4.43 o 
   2  -1   7      385.40      374.74      3.24 o 
   3  -1   7      355.83      357.91      2.71 o 
   4  -1   7      351.04      332.52      3.11 o 
   5  -1   7       28.04       26.16      0.89 o 
   6  -1   7      111.60      119.90      2.39 o 
   7  -1   7      118.44      116.31      4.05 o 
   8  -1   7       93.47       92.45      2.64 o 
   9  -1   7       76.11       77.64      2.27 o 
  10  -1   7       59.54       56.84      3.04 o 
 -10   0   7       31.40       33.99      2.64 o 
  -9   0   7       55.64       58.05      2.73 o 
  -8   0   7        2.46        2.77      1.09 o 
  -7   0   7      108.22      121.01      2.48 o 
  -6   0   7       13.85       11.64      0.97 o 
  -5   0   7      675.66      735.15      6.93 o 
  -4   0   7      127.89      123.46      2.10 o 
  -3   0   7      285.87      287.35      2.78 o 
  -2   0   7       96.48       98.91      1.51 o 
  -1   0   7      872.26      852.64      6.77 o 
   0   0   7     1131.83     1223.96      9.02 o 
   1   0   7      335.79      319.90      3.13 o 
   2   0   7      883.56      912.35      7.51 o 
   3   0   7      460.87      462.46      3.46 o 
   4   0   7       35.39       33.52      1.26 o 
   5   0   7      142.58      134.23      2.50 o 
   6   0   7       27.43       25.10      1.16 o 
   7   0   7      200.91      197.98      3.02 o 
   8   0   7      226.09      224.26      4.09 o 
   9   0   7      157.09      143.64      4.30 o 
  10   0   7       70.39       72.56      3.48 o 
 -10   1   7       34.45       36.71      4.86 o 
  -9   1   7       68.31       70.44      2.82 o 
  -8   1   7      112.70      108.77      2.55 o 
  -7   1   7      155.00      154.15      2.82 o 
  -6   1   7       22.98       23.40      1.64 o 
  -5   1   7       37.85       37.41      1.41 o 
  -4   1   7        3.18        4.19      0.75 o 
  -3   1   7     1186.89     1234.87      7.58 o 
  -2   1   7       33.16       34.84      1.10 o 
  -1   1   7      164.15      154.73      2.96 o 
   0   1   7      172.18      165.83      2.14 o 
   1   1   7      657.31      643.32      5.32 o 
   2   1   7      378.58      375.93      3.93 o 
   3   1   7      352.03      350.29      3.14 o 
   4   1   7      350.43      329.56      3.31 o 
   5   1   7       26.75       26.11      4.27 o 
   6   1   7      107.18      113.96      2.20 o 
   7   1   7      121.74      116.04      3.69 o 
   8   1   7       92.16       88.83      3.44 o 
   9   1   7       75.02       74.36      3.21 o 
  10   1   7       60.58       62.55      6.62 o 
 -10   2   7       38.42       39.73      6.73 o 
  -9   2   7       10.55        9.16      0.96 o 
  -8   2   7       15.29       12.83      1.23 o 
  -7   2   7      106.69      112.08      2.44 o 
  -6   2   7       53.04       48.21      1.72 o 
  -5   2   7      648.92      698.22      7.29 o 
  -4   2   7      103.81       97.91      2.15 o 
  -3   2   7        9.37        9.07      0.93 o 
  -2   2   7      158.01      156.42      1.92 o 
  -1   2   7      226.62      214.78      2.35 o 
   0   2   7      159.79      152.49      2.04 o 
   1   2   7      160.32      167.83      2.10 o 
   2   2   7      130.33      129.05      1.99 o 
   3   2   7       56.78       46.79      1.60 o 
   4   2   7      642.41      642.99      9.07 o 
   5   2   7      129.07      128.50      3.56 o 
   6   2   7      192.31      190.44      4.49 o 
   7   2   7      127.40      122.18      3.70 o 
   8   2   7      123.64      125.42      4.02 o 
   9   2   7        8.07        9.05      1.93 o 
  10   2   7       33.79       31.05      2.43 o 
 -10   3   7       88.32       94.23      6.33 o 
  -9   3   7        4.23        5.04      0.82 o 
  -8   3   7       13.42       16.18      1.27 o 
  -7   3   7      166.23      169.67      2.99 o 
  -6   3   7       25.56       23.11      2.38 o 
  -5   3   7       61.65       55.82      2.34 o 
  -4   3   7      102.84       95.57      2.17 o 
  -3   3   7       85.89       90.16      1.63 o 
  -2   3   7      227.31      226.61      2.34 o 
  -1   3   7      172.13      176.52      2.08 o 
   0   3   7       76.13       70.74      1.58 o 
   1   3   7      237.05      237.96      2.44 o 
   2   3   7      763.45      785.03      5.03 o 
   3   3   7      134.53      131.38      2.48 o 
   4   3   7       19.36       24.15      1.36 o 
   5   3   7      268.40      261.47      5.31 o 
   6   3   7       60.97       60.66      2.53 o 
   7   3   7      193.96      201.37      4.77 o 
   8   3   7        8.67        6.72      1.20 o 
   9   3   7       79.67       81.16      6.85 o 
  -9   4   7       21.09       21.20      1.24 o 
  -8   4   7       15.53       15.36      1.39 o 
  -7   4   7        8.38        8.13      1.05 o 
  -6   4   7       84.85       84.95      2.17 o 
  -5   4   7      203.48      198.96      3.34 o 
  -4   4   7       50.62       51.83      2.09 o 
  -3   4   7       17.77       15.76      1.78 o 
  -2   4   7      118.68      112.75      1.72 o 
  -1   4   7      108.25      110.40      1.78 o 
   0   4   7     1586.74     1603.21     11.15 o 
   1   4   7       76.53       76.10      1.70 o 
   2   4   7      257.49      245.34      2.96 o 
   3   4   7       26.08       21.27      1.52 o 
   4   4   7      258.50      260.58      3.78 o 
   5   4   7      322.89      321.36      6.14 o 
   6   4   7      205.13      228.14      5.41 o 
   7   4   7       63.45       61.05      6.01 o 
   8   4   7       53.65       57.20      2.97 o 
   9   4   7      112.01      105.29      4.04 o 
  -9   5   7       15.75       16.55      1.13 o 
  -8   5   7       23.51       22.38      1.36 o 
  -7   5   7       18.55       17.36      1.36 o 
  -6   5   7       26.36       24.72      1.93 o 
  -5   5   7      170.46      163.63      3.16 o 
  -4   5   7      145.85      144.80      3.55 o 
  -3   5   7      320.96      320.35      7.99 o 
  -2   5   7       51.20       48.99      1.63 o 
  -1   5   7      360.54      362.33      4.94 o 
   0   5   7      129.42      131.57      2.10 o 
   1   5   7       42.99       41.81      1.62 o 
   2   5   7      675.81      681.26      6.19 o 
   3   5   7      274.98      279.60      5.88 o 
   4   5   7       80.26       82.79      2.45 o 
   5   5   7      339.78      349.19      5.95 o 
   6   5   7       97.29       93.67      3.51 o 
   7   5   7       28.57       26.20      2.04 o 
   8   5   7      166.62      166.28      4.88 o 
  -8   6   7       11.49       12.44      1.27 o 
  -7   6   7       57.09       56.31      2.84 o 
  -6   6   7       59.89       62.86      2.74 o 
  -5   6   7       40.89       34.16      2.13 o 
  -4   6   7      120.22      116.64      2.59 o 
  -3   6   7        2.91        3.30      0.69 o 
  -2   6   7      340.78      334.74      4.31 o 
  -1   6   7       49.27       46.85      2.31 o 
   0   6   7      206.77      215.95      5.11 o 
   1   6   7        4.57        5.82      0.88 o 
   2   6   7      197.45      202.92      3.60 o 
   3   6   7       82.65       82.47      2.80 o 
   4   6   7      134.33      133.90      2.95 o 
   5   6   7       12.01       11.94      1.53 o 
   6   6   7       63.40       57.68      2.71 o 
   7   6   7      197.43      198.57      5.09 o 
   8   6   7       44.14       49.93      2.86 o 
  -7   7   7        4.68        4.60      0.89 o 
  -6   7   7       29.84       27.71      2.18 o 
  -5   7   7        9.52        9.40      1.66 o 
  -4   7   7       51.82       49.14      3.74 o 
  -3   7   7       79.37       75.57      2.59 o 
  -2   7   7      117.85      114.77      2.68 o 
  -1   7   7       33.91       31.79      4.17 o 
   0   7   7       10.98       10.19      1.91 o 
   1   7   7      298.79      312.63      5.62 o 
   2   7   7      230.28      232.65      3.97 o 
   3   7   7      146.74      143.27      2.72 o 
   4   7   7       43.15       43.65      3.57 o 
   5   7   7       21.22       21.50      1.50 o 
   6   7   7       17.47       15.20      1.97 o 
   7   7   7       71.72       76.53      3.62 o 
  -6   8   7        9.13        6.64      1.08 o 
  -5   8   7       27.63       24.61      4.90 o 
  -4   8   7      131.04      135.64      3.23 o 
  -3   8   7        3.64        5.52      0.91 o 
  -2   8   7       46.42       49.29      2.49 o 
  -1   8   7        4.98        4.96      0.82 o 
   0   8   7      134.32      126.95      3.68 o 
   1   8   7       65.53       60.06      2.18 o 
   2   8   7      183.85      184.19      4.55 o 
   3   8   7       64.04       70.29      5.05 o 
   4   8   7      185.16      185.75      6.88 o 
   5   8   7       29.47       33.34      2.11 o 
  -4   9   7        6.88        5.24      1.01 o 
  -3   9   7       55.19       63.00      2.16 o 
  -2   9   7      167.25      174.28      4.12 o 
  -1   9   7       54.60       56.60      2.56 o 
   0   9   7        0.42        0.49      0.35 o 
   1   9   7      151.77      154.51      4.72 o 
   2   9   7      195.82      202.06      5.09 o 
   3   9   7      167.74      172.73      4.26 o 
   2  -8   8        5.93        5.36      1.64 o 
   3  -8   8      118.71      115.29      4.20 o 
   4  -8   8       13.73       13.72      2.02 o 
   1  -7   8      286.75      298.55      6.35 o 
   2  -7   8       38.93       43.71      2.87 o 
   3  -7   8        5.22        3.50      1.36 o 
   4  -7   8       28.74       26.76      2.29 o 
   5  -7   8       33.82       30.93      2.41 o 
   6  -7   8       35.57       35.69      2.65 o 
  -7  -6   8       60.36       58.26      3.00 o 
  -5  -6   8       58.19       57.67      2.47 o 
   0  -6   8       16.53       16.55      1.71 o 
   1  -6   8      132.48      145.83      4.53 o 
   2  -6   8       91.68       93.43      3.55 o 
   3  -6   8      140.57      137.57      4.54 o 
   4  -6   8       50.45       45.75      2.81 o 
   5  -6   8      214.06      219.43      5.66 o 
   6  -6   8       89.62       88.24      3.69 o 
   7  -6   8       56.72       60.77      2.45 o 
  -8  -5   8       23.14       22.13      1.92 o 
  -7  -5   8       25.50       23.24      1.97 o 
  -6  -5   8      161.60      162.23      4.19 o 
  -5  -5   8       13.11       10.99      1.16 o 
  -4  -5   8       79.75       73.18      2.48 o 
  -3  -5   8       82.00       81.49      2.42 o 
  -1  -5   8       27.49       27.21      1.99 o 
   0  -5   8        8.69       11.71      1.71 o 
   1  -5   8      213.45      208.39      4.96 o 
   2  -5   8       98.04      101.87      3.56 o 
   3  -5   8      260.35      259.32      5.52 o 
   4  -5   8       30.59       29.43      2.01 o 
   5  -5   8      158.70      161.15      4.50 o 
   6  -5   8       11.70       10.51      1.97 o 
   7  -5   8      159.89      157.75      4.13 o 
   8  -5   8       30.77       29.99      1.91 o 
  -9  -4   8       16.05       17.22      2.25 o 
  -8  -4   8       12.59        9.46      1.50 o 
  -7  -4   8       36.40       39.76      2.37 o 
  -6  -4   8       36.32       33.45      2.02 o 
  -5  -4   8      142.95      149.48      3.69 o 
  -4  -4   8      104.29      106.33      2.99 o 
  -3  -4   8      101.96       91.79      2.50 o 
  -2  -4   8      109.10      104.44      2.14 o 
  -1  -4   8      580.63      571.06      9.14 o 
   0  -4   8      340.88      324.19      4.83 o 
   1  -4   8       98.92       88.03      3.24 o 
   2  -4   8      242.68      235.70      5.16 o 
   3  -4   8       55.45       53.08      2.63 o 
   4  -4   8      401.66      382.26      6.86 o 
   5  -4   8      130.10      129.80      4.00 o 
   6  -4   8       18.16       17.35      1.83 o 
   7  -4   8       27.33       26.50      1.64 o 
   8  -4   8      200.85      200.93      3.89 o 
  -9  -3   8        5.97        6.28      1.25 o 
  -8  -3   8       34.08       32.64      2.22 o 
  -7  -3   8       24.10       22.64      1.83 o 
  -6  -3   8      139.59      130.28      3.54 o 
  -5  -3   8       36.59       35.76      1.91 o 
  -4  -3   8      138.44      122.51      2.26 o 
  -3  -3   8      379.72      382.33      4.13 o 
  -2  -3   8      439.85      439.31      4.08 o 
  -1  -3   8       54.54       53.18      1.17 o 
   0  -3   8      454.00      442.68      5.89 o 
   1  -3   8      263.92      250.93      4.04 o 
   2  -3   8      120.23      115.39      2.04 o 
   3  -3   8      194.30      182.80      4.54 o 
   4  -3   8       74.90       69.09      2.78 o 
   5  -3   8       21.32       19.11      1.86 o 
   6  -3   8      112.24      108.60      2.53 o 
   7  -3   8        7.67        5.47      0.87 o 
   8  -3   8       18.61       16.83      1.71 o 
   9  -3   8      327.52      364.09      5.47 o 
 -10  -2   8        6.94        6.58      1.77 o 
  -9  -2   8       10.69       10.24      1.46 o 
  -8  -2   8       15.73       16.20      1.74 o 
  -7  -2   8       44.62       49.25      2.40 o 
  -6  -2   8      120.40      115.47      3.30 o 
  -5  -2   8      154.25      151.49      2.89 o 
  -4  -2   8      194.76      188.43      2.96 o 
  -3  -2   8       63.85       60.53      1.58 o 
  -2  -2   8      294.63      269.72      2.80 o 
  -1  -2   8      450.03      446.08      3.73 o 
   0  -2   8      386.64      387.81      5.63 o 
   1  -2   8      490.62      470.60      3.81 o 
   2  -2   8      164.87      166.63      2.02 o 
   3  -2   8      553.82      531.68      5.66 o 
   4  -2   8      535.79      545.17      9.08 o 
   5  -2   8       40.56       38.88      2.15 o 
   6  -2   8      167.79      170.68      4.69 o 
   7  -2   8      148.66      150.80      3.01 o 
   8  -2   8       59.37       62.05      2.04 o 
   9  -2   8        8.83        9.09      1.07 o 
 -10  -1   8       28.71       27.00      2.23 o 
  -9  -1   8       33.64       36.63      2.41 o 
  -8  -1   8        1.27        1.93      0.98 o 
  -7  -1   8       28.83       29.46      1.40 o 
  -6  -1   8       37.54       33.68      1.42 o 
  -5  -1   8      294.24      292.32      3.87 o 
  -4  -1   8      212.03      217.14      3.23 o 
  -3  -1   8       57.18       54.81      1.32 o 
  -2  -1   8      367.42      365.76      3.41 o 
  -1  -1   8       61.24       61.94      1.48 o 
   0  -1   8      271.91      266.41      3.35 o 
   1  -1   8      290.40      275.03      2.45 o 
   2  -1   8      817.48      811.92      7.87 o 
   3  -1   8      285.13      279.36      2.96 o 
   4  -1   8        2.85        2.27      0.45 o 
   5  -1   8       69.59       73.69      3.62 o 
   6  -1   8      102.59      104.96      3.56 o 
   7  -1   8       81.47       82.33      3.17 o 
   8  -1   8       29.88       29.27      1.66 o 
   9  -1   8      102.68      107.52      4.21 o 
 -10   0   8        0.83        0.98      1.23 o 
  -9   0   8       20.94       24.14      3.08 o 
  -8   0   8        0.02        0.51      0.90 o 
  -7   0   8       22.88       23.30      1.41 o 
  -6   0   8      102.83      102.26      2.23 o 
  -5   0   8      237.10      238.18      6.10 o 
  -4   0   8      223.16      215.77      3.26 o 
  -3   0   8     1048.33     1081.96      7.69 o 
  -2   0   8       91.87       83.37      1.54 o 
  -1   0   8      467.16      480.42      3.54 o 
   0   0   8      946.39      966.18      5.14 o 
   1   0   8      470.02      453.21      5.91 o 
   2   0   8     1140.00     1161.12      8.32 o 
   3   0   8        3.10        3.14      0.50 o 
   4   0   8        3.32        4.45      0.60 o 
   5   0   8       43.73       42.62      1.65 o 
   6   0   8      351.20      342.09      5.28 o 
   7   0   8      179.98      186.96      5.52 o 
   8   0   8      318.73      340.10      6.77 o 
   9   0   8        4.63        2.79      1.15 o 
 -10   1   8       29.40       27.51      4.75 o 
  -9   1   8       32.96       33.84      1.46 o 
  -8   1   8        1.50        3.84      1.09 o 
  -7   1   8       29.55       30.48      1.61 o 
  -6   1   8       38.44       36.38      1.62 o 
  -5   1   8      291.54      295.30      3.97 o 
  -4   1   8      214.93      224.31      3.42 o 
  -3   1   8       57.71       48.62      2.01 o 
  -2   1   8      364.15      364.55      3.63 o 
  -1   1   8       60.85       59.86      1.89 o 
   0   1   8      265.28      253.31      2.95 o 
   1   1   8      280.32      267.02      2.57 o 
   2   1   8      826.42      829.70      7.60 o 
   3   1   8      280.64      283.86      3.45 o 
   4   1   8        2.38        1.25      0.48 o 
   5   1   8       69.41       70.24      2.25 o 
   6   1   8      102.18      106.18      3.13 o 
   7   1   8       80.56       90.19      8.09 o 
   8   1   8       28.28       25.58      7.34 o 
   9   1   8      105.17      106.34      4.19 o 
 -10   2   8        6.78        6.70      1.53 o 
  -9   2   8       11.05       11.66      1.84 o 
  -8   2   8       15.28       14.57      1.37 o 
  -7   2   8       43.90       43.22      1.69 o 
  -6   2   8      122.32      124.72      2.88 o 
  -5   2   8      156.71      153.11      2.76 o 
  -4   2   8      194.11      191.40      3.15 o 
  -3   2   8       61.73       58.64      1.64 o 
  -2   2   8      301.00      284.98      3.09 o 
  -1   2   8      453.21      445.67      4.17 o 
   0   2   8      392.44      391.73      3.74 o 
   1   2   8      491.04      473.33      4.45 o 
   2   2   8      166.04      168.48      2.40 o 
   3   2   8      559.47      546.07      5.11 o 
   4   2   8      530.09      556.01      4.88 o 
   5   2   8       40.20       38.16      2.27 o 
   6   2   8      166.85      160.35      5.54 o 
   7   2   8      150.72      154.68      4.35 o 
   8   2   8       59.15       62.53      6.55 o 
   9   2   8        9.33        9.70      2.73 o 
  -9   3   8        5.68        5.57      1.11 o 
  -8   3   8       33.45       35.35      2.88 o 
  -7   3   8       23.51       21.12      1.43 o 
  -6   3   8      134.92      129.41      2.68 o 
  -5   3   8       34.79       35.44      2.12 o 
  -4   3   8      140.42      123.44      2.56 o 
  -3   3   8      390.30      401.36      3.83 o 
  -2   3   8      447.46      442.38      5.42 o 
  -1   3   8       55.76       56.13      1.45 o 
   0   3   8      458.61      443.82      4.77 o 
   1   3   8      275.05      259.76      4.65 o 
   2   3   8      121.56      120.25      2.30 o 
   3   3   8      181.93      175.96      3.52 o 
   4   3   8       74.48       68.16      1.88 o 
   5   3   8       19.75       18.05      1.67 o 
   6   3   8      111.08      116.04      3.80 o 
   7   3   8        7.47        6.40      1.56 o 
   8   3   8       17.62       17.86      1.91 o 
   9   3   8      328.61      339.42     10.59 o 
  -9   4   8       15.41       16.36      1.42 o 
  -8   4   8       13.09       10.59      1.20 o 
  -7   4   8       36.32       39.92      1.82 o 
  -6   4   8       36.30       33.66      1.53 o 
  -5   4   8      142.26      144.69      2.79 o 
  -4   4   8      105.67      104.85      2.88 o 
  -3   4   8      105.73       97.65      2.47 o 
  -2   4   8      111.96      111.33      2.43 o 
  -1   4   8      598.24      586.06      6.70 o 
   0   4   8      347.23      342.57      3.66 o 
   1   4   8       98.52       88.33      1.68 o 
   2   4   8      248.87      240.96      3.16 o 
   3   4   8       55.81       51.36      1.93 o 
   4   4   8      398.92      393.87      4.33 o 
   5   4   8      129.91      125.22      2.74 o 
   6   4   8       17.87       18.47      2.41 o 
   7   4   8       25.95       25.91      2.11 o 
   8   4   8      200.74      206.89      5.55 o 
  -8   5   8       23.19       21.09      1.48 o 
  -7   5   8       25.45       28.09      1.59 o 
  -6   5   8      161.36      166.76      3.24 o 
  -5   5   8       12.91       13.52      1.59 o 
  -4   5   8       79.99       75.06      2.79 o 
  -3   5   8       77.49       80.42      2.63 o 
  -2   5   8       34.97       34.82      3.67 o 
  -1   5   8       27.22       27.53      2.27 o 
   0   5   8        7.46        8.24      0.81 o 
   1   5   8      212.77      197.78      4.74 o 
   2   5   8       96.30      104.29      1.93 o 
   3   5   8      254.00      268.44      5.30 o 
   4   5   8       31.17       30.08      1.38 o 
   5   5   8      161.63      162.63      3.34 o 
   6   5   8       11.29        8.74      0.98 o 
   7   5   8      160.22      173.99      4.82 o 
   8   5   8       31.95       33.61      2.63 o 
  -7   6   8       60.12       64.61      2.37 o 
  -6   6   8        1.34        0.91      0.61 o 
  -5   6   8       60.38       60.51      2.50 o 
  -4   6   8       37.24       37.47      3.65 o 
  -3   6   8      183.36      184.13      3.40 o 
  -2   6   8       32.07       27.78      4.73 o 
  -1   6   8      117.70      118.00      2.76 o 
   0   6   8       16.89       17.46      2.95 o 
   1   6   8      132.30      135.36      4.39 o 
   2   6   8       93.67       93.27      2.09 o 
   3   6   8      141.14      139.49      2.59 o 
   4   6   8       51.88       51.69      1.74 o 
   5   6   8      215.01      222.76      3.80 o 
   6   6   8       90.87       89.17      2.74 o 
   7   6   8       58.72       62.00      3.18 o 
  -6   7   8       10.43        8.03      1.13 o 
  -5   7   8       54.62       54.88      2.59 o 
  -4   7   8       90.20       88.88      4.51 o 
  -3   7   8       15.16       17.68      2.10 o 
  -2   7   8       29.07       28.39      5.08 o 
  -1   7   8       29.01       32.40      5.12 o 
   0   7   8       33.62       30.14      4.22 o 
   1   7   8      284.96      300.24      8.53 o 
   2   7   8       39.97       40.16      3.99 o 
   3   7   8        5.59        4.91      1.04 o 
   4   7   8       27.81       26.93      2.01 o 
   5   7   8       34.14       35.44      1.87 o 
   6   7   8       35.11       35.29      2.09 o 
  -5   8   8       24.53       22.61      5.32 o 
  -4   8   8       20.99       18.56      3.01 o 
  -3   8   8       29.94       24.62      4.30 o 
  -2   8   8        0.54        0.28      0.54 o 
  -1   8   8       37.65       38.20      2.62 o 
   0   8   8       62.88       61.02      2.87 o 
   1   8   8      113.76      118.62      3.13 o 
   2   8   8        6.29        5.91      1.06 o 
   3   8   8      120.70      116.66      3.41 o 
   4   8   8       13.50       10.65      1.91 o 
  -1   9   8        3.64        2.75      1.18 o 
   0   9   8       43.25       38.63      6.21 o 
   1   9   8       69.11       69.52      4.89 o 
   2  -8   9       88.80       90.02      4.09 o 
   1  -7   9        1.81        1.94      1.45 o 
   2  -7   9       23.98       21.20      2.18 o 
   3  -7   9       23.62       23.16      2.26 o 
   4  -7   9        1.29        1.11      1.05 o 
   0  -6   9       88.36       90.41      3.79 o 
   1  -6   9      102.35       99.82      4.03 o 
   2  -6   9       36.17       34.71      2.39 o 
   3  -6   9       83.08       81.58      3.56 o 
   4  -6   9      145.97      149.49      4.88 o 
   5  -6   9       44.87       44.20      2.85 o 
   6  -6   9       68.84       65.18      3.43 o 
  -7  -5   9       97.38       91.45      3.54 o 
  -6  -5   9       53.30       52.22      2.62 o 
  -5  -5   9       17.13       16.62      1.58 o 
  -4  -5   9      184.27      184.83      3.82 o 
  -1  -5   9       21.25       25.79      2.41 o 
   0  -5   9       49.06       49.52      2.81 o 
   1  -5   9       60.55       67.64      3.16 o 
   2  -5   9      216.81      214.09      5.90 o 
   3  -5   9       25.66       27.61      2.52 o 
   4  -5   9       97.89       95.08      3.78 o 
   5  -5   9       71.22       78.30      3.49 o 
   6  -5   9      134.15      139.84      4.68 o 
   7  -5   9       30.53       30.46      2.40 o 
  -8  -4   9       29.03       28.02      2.23 o 
  -7  -4   9       14.82       14.63      1.55 o 
  -6  -4   9       94.97       95.82      3.19 o 
  -5  -4   9       15.56       16.03      1.56 o 
  -4  -4   9       44.85       42.97      2.18 o 
  -3  -4   9      243.22      234.05      4.06 o 
  -2  -4   9      289.10      285.84      6.17 o 
  -1  -4   9       96.61       84.67      2.01 o 
   0  -4   9        8.35        7.22      1.43 o 
   1  -4   9       33.86       31.31      2.20 o 
   2  -4   9       75.81       74.25      3.17 o 
   3  -4   9      387.76      391.39      6.86 o 
   4  -4   9       69.88       65.75      3.23 o 
   5  -4   9      107.17      106.25      3.95 o 
   6  -4   9        2.96        4.12      1.49 o 
   7  -4   9      201.73      218.64      5.74 o 
  -8  -3   9       44.88       47.55      2.79 o 
  -7  -3   9       14.31       15.82      1.93 o 
  -6  -3   9       19.93       19.42      1.72 o 
  -5  -3   9       48.13       49.59      2.41 o 
  -4  -3   9      105.57      109.35      2.29 o 
  -3  -3   9        8.35        8.38      0.80 o 
  -2  -3   9      226.88      241.24      2.65 o 
  -1  -3   9       92.44       86.72      1.49 o 
   0  -3   9      136.01      132.51      2.37 o 
   1  -3   9      126.70      123.80      2.27 o 
   2  -3   9       53.88       52.44      2.74 o 
   3  -3   9       48.84       49.15      2.65 o 
   4  -3   9       40.95       45.70      2.63 o 
   5  -3   9       68.37       69.55      3.14 o 
   6  -3   9       99.86      101.35      3.72 o 
   7  -3   9       83.01       78.11      3.40 o 
   8  -3   9      237.63      270.88      6.87 o 
  -9  -2   9       12.68       11.70      1.52 o 
  -8  -2   9       39.62       43.10      2.70 o 
  -7  -2   9       28.18       27.66      2.16 o 
  -6  -2   9       90.95       92.65      2.43 o 
  -5  -2   9       46.69       44.93      1.60 o 
  -4  -2   9       74.04       74.39      1.87 o 
  -3  -2   9       17.65       17.98      0.93 o 
  -2  -2   9      268.02      262.18      2.83 o 
  -1  -2   9       73.07       72.54      1.63 o 
   0  -2   9      301.75      299.79      2.87 o 
   1  -2   9       93.66       94.94      1.50 o 
   2  -2   9      128.06      122.15      2.31 o 
   3  -2   9      576.83      579.16      8.07 o 
   4  -2   9      168.33      171.97      4.51 o 
   5  -2   9       81.77       72.61      3.00 o 
   6  -2   9      128.14      134.68      4.28 o 
   7  -2   9       30.05       31.73      2.36 o 
   8  -2   9       23.59       22.72      2.19 o 
  -9  -1   9       29.32       28.19      2.26 o 
  -8  -1   9       61.63       62.68      2.93 o 
  -7  -1   9        7.39        7.33      0.95 o 
  -6  -1   9      130.77      131.48      5.05 o 
  -5  -1   9       47.79       53.31      1.81 o 
  -4  -1   9       67.08       61.02      1.85 o 
  -3  -1   9      202.40      196.95      2.51 o 
  -2  -1   9      173.90      177.94      2.28 o 
  -1  -1   9       37.64       36.12      1.23 o 
   0  -1   9       78.53       75.10      1.71 o 
   1  -1   9      624.64      631.00      5.12 o 
   2  -1   9       28.70       31.00      1.25 o 
   3  -1   9       89.49       93.07      1.89 o 
   4  -1   9       32.36       34.35      1.61 o 
   5  -1   9      165.50      161.81      4.52 o 
   6  -1   9      121.68      117.27      4.17 o 
   7  -1   9       37.86       34.30      6.45 o 
   8  -1   9       60.65       61.22      3.07 o 
  -9   0   9       14.61       14.77      1.90 o 
  -8   0   9       33.49       30.81      2.52 o 
  -7   0   9        4.77        5.81      0.94 o 
  -6   0   9        2.04        1.76      0.68 o 
  -5   0   9        0.09        0.48      0.68 o 
  -4   0   9      537.69      553.02      5.12 o 
  -3   0   9       45.03       41.33      1.22 o 
  -2   0   9        1.09        0.97      0.46 o 
  -1   0   9     1114.27     1104.67     16.98 o 
   0   0   9       42.87       46.62      1.85 o 
   1   0   9      460.46      446.71      5.06 o 
   2   0   9       36.20       30.44      1.23 o 
   3   0   9        3.46        3.93      0.67 o 
   4   0   9       31.88       36.30      1.61 o 
   5   0   9      874.02      929.58      5.90 o 
   6   0   9       50.52       45.44      2.93 o 
   7   0   9      419.22      424.16      8.33 o 
   8   0   9        0.31       -0.68      1.06 o 
  -9   1   9       29.75       33.90      1.87 o 
  -8   1   9       61.29       64.12      2.26 o 
  -7   1   9        7.02        7.13      1.04 o 
  -6   1   9      128.00      124.25      2.68 o 
  -5   1   9       45.03       50.28      1.76 o 
  -4   1   9       65.96       57.64      1.67 o 
  -3   1   9      199.47      197.69      2.66 o 
  -2   1   9      172.09      173.61      2.33 o 
  -1   1   9       36.94       35.58      1.43 o 
   0   1   9       79.54       72.60      2.88 o 
   1   1   9      635.76      648.65      5.16 o 
   2   1   9       29.37       32.15      2.23 o 
   3   1   9       88.46       91.28      1.89 o 
   4   1   9       31.36       32.37      1.82 o 
   5   1   9      168.27      170.37      3.13 o 
   6   1   9      122.27      123.08      3.38 o 
   7   1   9       39.43       41.42      2.03 o 
   8   1   9       60.47       64.05      7.88 o 
  -9   2   9       12.84       13.24      1.41 o 
  -8   2   9       38.36       42.99      2.02 o 
  -7   2   9       27.97       29.30      1.70 o 
  -6   2   9       89.12       90.13      2.86 o 
  -5   2   9       48.07       48.17      1.77 o 
  -4   2   9       72.60       73.77      2.34 o 
  -3   2   9       18.66       18.63      1.57 o 
  -2   2   9      273.38      264.26      3.18 o 
  -1   2   9       76.16       74.05      2.04 o 
   0   2   9      303.27      306.17      3.55 o 
   1   2   9       93.43       94.77      2.05 o 
   2   2   9      126.73      124.67      2.28 o 
   3   2   9      576.84      602.31      8.48 o 
   4   2   9      167.72      164.25      2.68 o 
   5   2   9       83.39       82.94      3.95 o 
   6   2   9      127.98      127.67      2.67 o 
   7   2   9       29.98       28.22      2.14 o 
   8   2   9       23.70       24.57      1.90 o 
  -8   3   9       45.12       52.59      2.28 o 
  -7   3   9       14.54       17.34      1.37 o 
  -6   3   9       20.81       18.63      1.28 o 
  -5   3   9       49.65       48.59      2.57 o 
  -4   3   9      105.00      106.03      2.58 o 
  -3   3   9        6.58        6.81      0.84 o 
  -2   3   9      227.89      242.58      5.31 o 
  -1   3   9       90.44       87.63      1.68 o 
   0   3   9      136.42      131.17      2.06 o 
   1   3   9      130.14      129.45      2.58 o 
   2   3   9       51.16       51.47      1.75 o 
   3   3   9       48.71       47.04      1.93 o 
   4   3   9       39.49       43.67      2.74 o 
   5   3   9       70.01       72.69      2.61 o 
   6   3   9      100.66      101.72      2.27 o 
   7   3   9       85.44       76.17      5.62 o 
   8   3   9      240.30      265.85      8.63 o 
  -8   4   9       30.74       28.90      1.82 o 
  -7   4   9       14.75       14.53      1.26 o 
  -6   4   9       96.22      106.52      2.75 o 
  -5   4   9       14.78       15.13      1.44 o 
  -4   4   9       47.02       44.25      2.61 o 
  -3   4   9      244.26      246.66      3.81 o 
  -2   4   9      290.15      293.45      4.39 o 
  -1   4   9       99.33       88.90      2.92 o 
   0   4   9        8.31        6.95      1.26 o 
   1   4   9       35.10       33.19      1.78 o 
   2   4   9       75.27       74.76      1.72 o 
   3   4   9      389.84      400.84      3.93 o 
   4   4   9       69.78       68.87      2.61 o 
   5   4   9      108.53      102.92      2.88 o 
   6   4   9        2.75        3.07      1.36 o 
   7   4   9      202.25      212.43      5.69 o 
  -7   5   9       97.08      103.92      3.24 o 
  -6   5   9       53.01       53.18      2.13 o 
  -5   5   9       17.54       18.89      1.77 o 
  -4   5   9      178.58      193.67      3.81 o 
  -3   5   9       10.04        9.51      1.53 o 
  -2   5   9      101.45       93.50      2.84 o 
  -1   5   9       21.40       24.24      4.33 o 
   0   5   9       48.80       47.60      3.34 o 
   1   5   9       60.08       63.85      2.30 o 
   2   5   9      220.14      229.04      3.75 o 
   3   5   9       25.54       24.01      1.68 o 
   4   5   9      100.51       92.76      3.86 o 
   5   5   9       70.71       71.91      3.68 o 
   6   5   9      135.28      132.43      3.57 o 
   7   5   9       30.88       33.37      4.86 o 
  -6   6   9       26.05       26.28      2.14 o 
  -5   6   9       33.35       32.73      2.26 o 
  -4   6   9       43.81       39.55      6.40 o 
  -3   6   9       63.31       62.37      4.19 o 
  -2   6   9       64.07       64.29      3.17 o 
  -1   6   9       32.31       32.44      4.41 o 
   0   6   9       90.22       86.28      4.50 o 
   1   6   9      104.61      104.91      3.44 o 
   2   6   9       34.53       35.99      1.79 o 
   3   6   9       84.26       83.76      2.70 o 
   4   6   9      145.54      149.53      3.29 o 
   5   6   9       46.08       47.88      2.24 o 
   6   6   9       68.80       69.57      3.29 o 
  -5   7   9      130.15      142.74      4.68 o 
  -4   7   9       17.00       15.66      2.78 o 
  -3   7   9       95.42       93.04      2.65 o 
  -2   7   9       59.74       60.15      4.35 o 
  -1   7   9        5.83        5.98      1.40 o 
   0   7   9      190.47      199.09      4.48 o 
   1   7   9        1.76        2.25      0.96 o 
   2   7   9       23.83       22.80      3.05 o 
   3   7   9       23.68       20.58      3.37 o 
   4   7   9        1.43        0.71      0.68 o 
  -2   8   9       22.16       20.38      4.07 o 
  -1   8   9       51.86       50.65      4.99 o 
   0   8   9       76.41       75.27      3.41 o 
   1   8   9       20.38       18.46      3.55 o 
   2   8   9       87.55       86.45      2.94 o 
   1  -7  10       21.53       18.24      2.15 o 
   2  -7  10        4.92        4.35      1.35 o 
   0  -6  10       58.77       63.10      3.52 o 
   1  -6  10       31.79       33.62      2.57 o 
   2  -6  10       10.31       11.06      1.89 o 
   3  -6  10      297.99      310.51      7.06 o 
   4  -6  10        1.77        2.50      1.68 o 
  -6  -5  10        8.34        9.60      1.59 o 
  -1  -5  10       49.45       48.66      3.28 o 
   0  -5  10       27.37       35.31      2.99 o 
   1  -5  10      382.81      406.47      7.76 o 
   2  -5  10      100.08      105.55      4.13 o 
   3  -5  10       89.79       90.95      3.87 o 
   4  -5  10       28.24       28.93      2.40 o 
   5  -5  10       74.26       73.01      3.57 o 
  -7  -4  10       17.82       16.08      1.88 o 
  -6  -4  10       14.12       16.69      1.73 o 
  -5  -4  10       55.48       56.82      2.49 o 
  -4  -4  10      237.62      249.07      4.76 o 
  -2  -4  10       75.77       73.22      3.56 o 
  -1  -4  10       36.50       34.38      2.59 o 
   0  -4  10        3.51        2.01      1.36 o 
   1  -4  10       10.41       10.63      2.02 o 
   2  -4  10      114.15      110.40      4.24 o 
   3  -4  10       44.02       43.56      2.76 o 
   4  -4  10       97.98       99.62      4.01 o 
   5  -4  10       72.42       70.02      3.54 o 
   6  -4  10       70.80       76.95      3.67 o 
  -7  -3  10        0.22        0.58      0.99 o 
  -6  -3  10       39.63       39.84      2.25 o 
  -5  -3  10      100.94       99.07      3.18 o 
  -4  -3  10       23.62       25.71      1.34 o 
  -3  -3  10      234.17      237.00      3.13 o 
  -2  -3  10       69.81       68.22      1.55 o 
  -1  -3  10       22.24       20.04      1.21 o 
   0  -3  10       93.64       92.49      2.11 o 
   1  -3  10       38.18       36.29      2.71 o 
   2  -3  10       33.35       32.51      2.63 o 
   3  -3  10      171.30      178.15      5.54 o 
   4  -3  10       23.21       23.58      3.03 o 
   5  -3  10      118.88      118.39      4.22 o 
   6  -3  10      261.62      276.86      6.66 o 
   7  -3  10      112.83      125.92      4.86 o 
  -8  -2  10       17.73       17.46      1.98 o 
  -7  -2  10        6.49        5.15      1.24 o 
  -6  -2  10       16.01       18.09      1.33 o 
  -5  -2  10       64.16       65.53      2.02 o 
  -4  -2  10       33.43       31.79      1.40 o 
  -3  -2  10      142.27      144.78      2.15 o 
  -2  -2  10      109.89      106.55      2.03 o 
  -1  -2  10      182.76      168.49      2.43 o 
   0  -2  10       68.16       64.24      1.30 o 
   1  -2  10      224.68      220.42      3.03 o 
   2  -2  10      264.11      270.88      5.87 o 
   3  -2  10      216.34      224.20      5.48 o 
   4  -2  10       51.87       51.06      3.17 o 
   5  -2  10       13.86       13.25      1.82 o 
   6  -2  10       39.54       42.81      2.66 o 
   7  -2  10       23.45       23.57      5.27 o 
  -8  -1  10       11.22       12.13      1.73 o 
  -7  -1  10      101.73      111.56      2.87 o 
  -6  -1  10       28.85       29.16      1.49 o 
  -5  -1  10       26.24       24.64      1.76 o 
  -4  -1  10       11.44       10.51      0.90 o 
  -3  -1  10      218.79      228.04      2.69 o 
  -2  -1  10       15.71       13.92      0.85 o 
  -1  -1  10      168.14      172.97      2.24 o 
   0  -1  10       93.74       90.54      1.71 o 
   1  -1  10      127.37      129.13      1.95 o 
   2  -1  10       73.70       70.89      2.19 o 
   3  -1  10      216.16      213.81      3.69 o 
   4  -1  10      271.84      280.99      6.74 o 
   5  -1  10      116.59      119.07      4.04 o 
   6  -1  10      107.58       98.83      4.06 o 
   7  -1  10       23.35       25.17      2.49 o 
  -8   0  10       29.97       28.70      1.63 o 
  -7   0  10        5.95        6.70      1.07 o 
  -6   0  10      130.49      135.89      2.86 o 
  -5   0  10      220.49      233.49      4.00 o 
  -4   0  10       77.88       76.94      2.03 o 
  -3   0  10       42.04       44.43      1.33 o 
  -2   0  10      133.21      136.42      2.27 o 
  -1   0  10      176.81      182.99      2.51 o 
   0   0  10      195.49      190.68      3.21 o 
   1   0  10      121.60      115.53      1.94 o 
   2   0  10       29.30       29.50      1.44 o 
   3   0  10        0.11        0.22      0.34 o 
   4   0  10      372.74      362.59      8.28 o 
   5   0  10       87.27       91.69      3.02 o 
   6   0  10       73.64       66.89      6.30 o 
   7   0  10       63.34       63.29      7.65 o 
  -8   1  10       11.34       10.70      1.31 o 
  -7   1  10      100.76      111.30      2.91 o 
  -6   1  10       29.05       32.01      1.58 o 
  -5   1  10       26.05       22.44      2.50 o 
  -4   1  10       11.46       10.57      1.01 o 
  -3   1  10      217.73      219.42      2.76 o 
  -2   1  10       15.69       13.74      1.03 o 
  -1   1  10      167.93      172.79      2.51 o 
   0   1  10       93.97       93.27      2.11 o 
   1   1  10      127.45      127.61      3.18 o 
   2   1  10       72.80       67.66      2.47 o 
   3   1  10      214.84      219.27      3.08 o 
   4   1  10      268.70      282.72      5.48 o 
   5   1  10      115.04      118.20      3.20 o 
   6   1  10      110.18      103.11      3.71 o 
   7   1  10       22.88       25.95      2.54 o 
  -8   2  10       18.10       20.60      1.57 o 
  -7   2  10        6.30        6.76      1.79 o 
  -6   2  10       16.00       18.13      1.50 o 
  -5   2  10       66.23       66.79      2.45 o 
  -4   2  10       34.65       34.41      2.02 o 
  -3   2  10      144.33      144.36      2.50 o 
  -2   2  10      110.50      106.17      2.01 o 
  -1   2  10      185.84      169.56      2.66 o 
   0   2  10       72.59       68.68      1.79 o 
   1   2  10      221.91      212.85      2.93 o 
   2   2  10      252.98      254.78      3.57 o 
   3   2  10      213.73      219.88      3.47 o 
   4   2  10       53.74       53.88      2.53 o 
   5   2  10       13.08       11.27      1.07 o 
   6   2  10       39.58       45.59      2.15 o 
   7   2  10       22.90       22.65      2.06 o 
  -7   3  10        0.18        1.64      0.89 o 
  -6   3  10       39.89       41.42      1.81 o 
  -5   3  10      101.06      102.90      2.64 o 
  -4   3  10       23.11       24.61      2.06 o 
  -3   3  10      234.57      235.77      3.63 o 
  -2   3  10       73.34       70.77      1.78 o 
  -1   3  10       22.73       19.20      1.41 o 
   0   3  10       94.73       91.67      2.08 o 
   1   3  10       35.21       32.48      1.87 o 
   2   3  10       34.77       31.85      1.64 o 
   3   3  10      177.16      184.56      3.22 o 
   4   3  10       22.06       18.98      1.42 o 
   5   3  10      118.35      115.20      2.58 o 
   6   3  10      265.40      268.79      4.08 o 
   7   3  10      114.71      121.76      4.33 o 
  -7   4  10       18.29       15.75      2.97 o 
  -6   4  10       14.16       16.34      1.47 o 
  -5   4  10       54.02       51.08      2.06 o 
  -4   4  10      239.83      251.46      4.10 o 
  -3   4  10       14.71       14.36      1.87 o 
  -2   4  10       76.51       68.68      3.56 o 
  -1   4  10       35.72       35.91      3.09 o 
   0   4  10        3.26        0.79      0.67 o 
   1   4  10       10.84       10.00      1.01 o 
   2   4  10      111.51      115.17      3.24 o 
   3   4  10       43.27       42.76      1.88 o 
   4   4  10       98.05       98.35      2.60 o 
   5   4  10       72.63       73.32      2.76 o 
   6   4  10       71.62       78.69      3.81 o 
  -6   5  10        8.16        7.95      1.11 o 
  -5   5  10       63.65       61.37      2.48 o 
  -4   5  10        0.54        0.60      0.61 o 
  -3   5  10        2.64        2.98      0.79 o 
  -2   5  10       37.60       37.85      3.69 o 
  -1   5  10       50.62       46.84      5.62 o 
   0   5  10       27.16       30.73      3.56 o 
   1   5  10      385.81      411.07      7.19 o 
   2   5  10      101.37       97.49      5.79 o 
   3   5  10       89.91       91.36      2.16 o 
   4   5  10       27.67       25.25      1.83 o 
   5   5  10       74.88       75.06      2.10 o 
  -5   6  10       25.59       23.36      2.28 o 
  -4   6  10       87.41       90.07      5.57 o 
  -3   6  10        0.43        0.81      0.39 o 
  -2   6  10       15.32       13.01      2.06 o 
  -1   6  10       66.97       68.46      4.08 o 
   0   6  10       59.52       58.11      4.21 o 
   1   6  10       30.53       30.85      3.39 o 
   2   6  10       10.06       10.46      1.85 o 
   3   6  10      296.45      317.19      6.28 o 
   4   6  10        2.05        1.96      0.73 o 
  -3   7  10       67.39       71.96      8.50 o 
  -2   7  10       85.34       94.01      5.97 o 
  -1   7  10      144.77      157.28      3.69 o 
   0   7  10        8.75        6.42      1.32 o 
   1   7  10       21.64       16.03      3.24 o 
   2   7  10        4.81        4.75      1.34 o 
   0  -6  11       45.14       47.42      3.40 o 
   1  -6  11        3.61        3.36      1.92 o 
  -1  -5  11       30.56       27.66      2.81 o 
   0  -5  11       40.98       39.64      3.23 o 
   1  -5  11      171.76      181.16      5.72 o 
   2  -5  11       23.13       23.22      2.43 o 
   3  -5  11       58.64       55.80      3.40 o 
  -2  -4  11       18.75       16.60      2.28 o 
  -1  -4  11       32.96       34.42      2.61 o 
   0  -4  11      141.91      146.81      4.86 o 
   1  -4  11      111.25      109.13      4.47 o 
   2  -4  11       14.53       13.70      2.21 o 
   3  -4  11        6.84        8.26      1.97 o 
   4  -4  11      315.19      332.12      7.43 o 
  -6  -3  11       30.97       31.52      2.49 o 
  -5  -3  11       19.78       19.30      1.79 o 
  -4  -3  11      129.32      135.67      2.72 o 
  -3  -3  11       52.58       54.25      2.65 o 
  -2  -3  11       16.47       19.32      1.36 o 
  -1  -3  11       19.41       18.96      1.26 o 
   0  -3  11        6.05        6.64      1.49 o 
   2  -3  11      276.25      295.10      6.64 o 
   3  -3  11      127.72      131.51      4.79 o 
   4  -3  11       79.15       79.65      3.79 o 
   5  -3  11      209.01      205.25      5.83 o 
  -6  -2  11       21.90       23.85      1.48 o 
  -5  -2  11       10.31       10.31      1.10 o 
  -4  -2  11       24.82       21.72      1.24 o 
  -3  -2  11       10.37       11.15      1.00 o 
  -2  -2  11       16.62       17.01      1.48 o 
  -1  -2  11        7.62        7.49      0.70 o 
   0  -2  11      299.60      306.68      4.64 o 
   1  -2  11       87.45       88.42      3.69 o 
   2  -2  11      103.77      105.75      4.08 o 
   3  -2  11       28.24       27.06      2.34 o 
   4  -2  11       25.79       24.45      2.35 o 
   5  -2  11       32.10       31.36      2.73 o 
   6  -2  11       28.92       27.12      2.72 o 
  -7  -1  11       22.83       21.07      1.52 o 
  -6  -1  11       14.99       13.74      1.28 o 
  -5  -1  11        3.94        4.51      1.21 o 
  -4  -1  11        8.69        8.50      0.94 o 
  -3  -1  11       19.52       20.22      1.04 o 
  -2  -1  11      131.94      132.13      2.43 o 
  -1  -1  11       48.33       46.59      1.31 o 
   0  -1  11       34.27       34.45      1.46 o 
   1  -1  11       59.27       56.78      1.92 o 
   2  -1  11      334.44      337.82     13.36 o 
   3  -1  11      281.66      280.51      6.26 o 
   4  -1  11       37.59       38.02      2.55 o 
   5  -1  11      117.70      122.87      4.47 o 
   6  -1  11       62.99       72.80      3.80 o 
  -7   0  11       52.02       56.12      2.24 o 
  -6   0  11        1.63        2.03      1.58 o 
  -5   0  11       59.14       61.74      2.10 o 
  -4   0  11      163.41      171.96      3.07 o 
  -3   0  11       62.71       66.16      2.04 o 
  -2   0  11      115.25      122.86      2.26 o 
  -1   0  11      171.57      170.54      2.69 o 
   0   0  11       59.49       52.72      1.84 o 
   1   0  11        1.87        1.48      0.51 o 
   2   0  11       62.63       63.29      2.01 o 
   3   0  11       62.46       62.86      2.65 o 
   4   0  11      265.63      274.83      6.26 o 
   5   0  11        0.46        0.77      0.76 o 
   6   0  11        0.01       -0.48      1.05 o 
  -7   1  11       22.85       23.03      1.65 o 
  -6   1  11       14.94       15.08      1.33 o 
  -5   1  11        3.61        3.14      0.83 o 
  -4   1  11        9.61        9.99      1.04 o 
  -3   1  11       18.76       20.32      1.09 o 
  -2   1  11      133.18      130.01      2.34 o 
  -1   1  11       47.16       45.86      1.76 o 
   0   1  11       32.90       33.82      2.02 o 
   1   1  11       56.56       56.28      2.28 o 
   2   1  11      335.52      340.53      4.86 o 
   3   1  11      280.89      283.36      3.89 o 
   4   1  11       38.10       38.49      2.47 o 
   5   1  11      121.31      123.70      4.60 o 
   6   1  11       62.58       68.81      3.52 o 
  -6   2  11       21.56       23.15      1.59 o 
  -5   2  11        9.82       10.82      1.79 o 
  -4   2  11       24.81       23.55      1.49 o 
  -3   2  11        9.69        8.77      0.89 o 
  -2   2  11       16.14       14.89      1.19 o 
  -1   2  11        8.53        8.70      0.93 o 
   0   2  11      298.23      318.96      4.18 o 
   1   2  11       85.05       85.47      2.46 o 
   2   2  11      100.95      103.70      2.45 o 
   3   2  11       28.49       25.08      2.85 o 
   4   2  11       27.76       26.63      1.99 o 
   5   2  11       32.26       30.55      3.12 o 
   6   2  11       29.05       24.21      3.22 o 
  -6   3  11       29.50       28.35      1.69 o 
  -5   3  11       19.92       19.93      1.51 o 
  -4   3  11      130.08      136.55      3.06 o 
  -3   3  11       53.43       58.67      2.83 o 
  -2   3  11       15.91       16.74      2.35 o 
  -1   3  11       20.26       18.20      1.41 o 
   0   3  11        5.91        5.94      0.81 o 
   1   3  11       20.68       18.77      1.48 o 
   2   3  11      281.46      302.14      3.93 o 
   3   3  11      128.07      130.59      4.09 o 
   4   3  11       76.99       83.84      2.90 o 
   5   3  11      209.79      209.82      3.34 o 
  -5   4  11      171.15      187.36      3.66 o 
  -4   4  11        0.01        0.67      0.62 o 
  -3   4  11       14.43       12.58      1.85 o 
  -2   4  11       20.29       17.90      3.30 o 
  -1   4  11       31.90       31.89      3.84 o 
   0   4  11      144.39      157.48      7.11 o 
   1   4  11      114.87      109.77      3.77 o 
   2   4  11       14.07       10.49      1.13 o 
   3   4  11        6.13        5.88      0.95 o 
   4   4  11      312.52      323.61      4.61 o 
  -4   5  11       31.20       33.75      2.39 o 
  -3   5  11       79.59       82.45      5.04 o 
  -2   5  11       60.78       60.36      4.61 o 
  -1   5  11       33.16       28.42      5.03 o 
   0   5  11       42.63       38.96      4.55 o 
   1   5  11      170.94      172.80      4.08 o 
   2   5  11       23.93       21.92      3.58 o 
   3   5  11       60.47       56.07      2.96 o 
  -2   6  11       42.99       42.09      5.96 o 
  -1   6  11       76.81       83.21      5.97 o 
   0   6  11       44.28       38.75      4.01 o 
   1   6  11        4.12        3.95      1.50 o 
  -1  -4  12      107.76      107.71      4.52 o 
   0  -4  12       18.28       19.20      2.45 o 
   1  -4  12       90.70       90.60      4.21 o 
   2  -4  12       14.61       15.89      2.36 o 
  -4  -3  12       53.66       52.36      2.85 o 
  -3  -3  12       34.97       35.79      2.42 o 
  -2  -3  12        3.09        2.57      1.26 o 
  -1  -3  12       31.02       29.97      2.80 o 
   0  -3  12        9.46       11.21      2.02 o 
   1  -3  12       34.61       34.55      2.69 o 
   2  -3  12       90.77       94.15      4.19 o 
   3  -3  12       15.00       14.64      1.91 o 
  -5  -2  12        3.78        4.60      0.86 o 
  -4  -2  12       37.81       38.06      1.71 o 
  -3  -2  12        0.87        1.06      1.08 o 
  -2  -2  12        3.95        5.10      0.96 o 
  -1  -2  12      136.94      147.19      3.07 o 
   0  -2  12       36.24       31.21      2.69 o 
   1  -2  12       54.93       58.00      3.42 o 
   2  -2  12       25.27       22.68      2.40 o 
   3  -2  12       49.63       45.77      3.23 o 
   4  -2  12       28.39       31.06      2.57 o 
  -5  -1  12       24.05       26.98      1.62 o 
  -4  -1  12       52.06       56.74      2.06 o 
  -3  -1  12       20.70       22.08      1.18 o 
  -2  -1  12       48.15       50.57      1.93 o 
  -1  -1  12        4.83        4.89      0.63 o 
   0  -1  12       19.07       18.98      1.37 o 
   1  -1  12      246.96      263.29      3.90 o 
   2  -1  12       91.28       89.44      3.98 o 
   3  -1  12       10.67       10.62      2.03 o 
   4  -1  12       36.17       37.79      3.08 o 
  -5   0  12        5.75        6.96      0.98 o 
  -4   0  12       16.19       16.82      1.74 o 
  -3   0  12       45.75       43.84      1.44 o 
  -2   0  12        1.26        1.89      0.60 o 
  -1   0  12        0.13        0.49      0.28 o 
   0   0  12        0.06        0.60      0.40 o 
   1   0  12      119.47      124.71      2.74 o 
   2   0  12       17.01       20.76      2.28 o 
   3   0  12      337.74      348.22      7.30 o 
   4   0  12       34.04       37.57      3.06 o 
  -5   1  12       24.21       28.07      1.60 o 
  -4   1  12       49.45       52.97      1.93 o 
  -3   1  12       18.76       20.70      1.13 o 
  -2   1  12       47.31       52.42      1.84 o 
  -1   1  12        4.78        5.87      0.77 o 
   0   1  12       18.41       18.98      2.79 o 
   1   1  12      245.64      256.77      3.37 o 
   2   1  12       92.27       88.19      3.12 o 
   3   1  12       10.56       10.26      1.17 o 
   4   1  12       38.39       39.20      3.88 o 
  -5   2  12        3.78        3.73      0.98 o 
  -4   2  12       38.14       40.23      2.63 o 
  -3   2  12        0.53        0.69      0.56 o 
  -2   2  12        3.71        5.50      0.72 o 
  -1   2  12      130.76      133.37      3.64 o 
   0   2  12       36.24       29.39      2.00 o 
   1   2  12       54.63       55.84      1.86 o 
   2   2  12       24.36       23.63      1.88 o 
   3   2  12       49.08       45.48      2.72 o 
   4   2  12       28.60       31.84      2.36 o 
  -4   3  12       54.43       54.61      3.09 o 
  -3   3  12       33.33       32.87      2.19 o 
  -2   3  12        3.07        3.91      1.13 o 
  -1   3  12       30.94       26.48      3.13 o 
   0   3  12        9.11        9.09      1.12 o 
   1   3  12       34.27       34.72      2.47 o 
   2   3  12       90.50       92.01      2.72 o 
   3   3  12       15.32       14.76      1.38 o 
  -3   4  12        2.32        1.66      0.91 o 
  -2   4  12       25.58       23.39      3.71 o 
  -1   4  12      105.79      114.09      4.15 o 
   0   4  12       17.74       17.28      2.34 o 
   1   4  12       90.72       87.75      4.47 o 
   2   4  12       14.18       14.88      1.44 o 
  -2  -1  13       14.88       11.85      1.28 o 
  -1  -1  13        7.55        6.79      1.13 o 
   0  -1  13      177.26      184.69      5.52 o 
   1  -1  13       17.08       19.87      2.30 o 
  -2   0  13        0.26        1.97      0.81 o 
  -1   0  13        4.17        4.07      0.94 o 
   0   0  13       22.35       21.23      1.55 o 
   1   0  13       17.46       14.71      1.44 o 
  -2   1  13       14.80       12.85      1.25 o 
  -1   1  13        7.77        8.09      1.18 o 
   0   1  13      175.69      187.97      3.76 o 
   1   1  13       17.69       16.31      1.79 o 
                                                 
