# Supplementary material for: Crystal structure of Brinzolamide: a carbonic anhydrase inhibitor
Source: Acta Crystallogr E Crystallogr Commun. 2016 Apr 15;72(Pt 5):692–5. doi: 10.1107/S2056989016006022 (PMC4908529; doi:10.1107/S2056989016006022)
Supplement: Supplementary file 3 [file e-72-00692-Isup3.cml]

<?xml version="1.0" ?>
<cml>
<molecule id="m1">
  <atomArray>
    <atom id="a1" elementType="C"
          x2="0.2199999988079071" y2="4.345033947875283" />
    <atom id="a2" elementType="C"
          x2="-1.1136693422403514" y2="3.5750170073162426" />
    <atom id="a3" elementType="C"
          x2="-1.1136693422403514" y2="2.0349831261981617" />
    <atom id="a4" elementType="S"
          x2="0.2199999988079071" y2="1.2649661856391212" />
    <atom id="a5" elementType="N"
          x2="1.5536693398561656" y2="2.0349831261981617" />
    <atom id="a6" elementType="C"
          x2="1.5536693398561656" y2="3.5750170073162426" />
    <atom id="a7" elementType="C"
          x2="-2.578286565041215" y2="4.05081645572849" />
    <atom id="a8" elementType="C"
          x2="-3.4834469210327272" y2="2.8049092641843867" />
    <atom id="a9" elementType="S"
          x2="-2.578303198107087" y2="1.5590926304433552" />
    <atom id="a10" elementType="S"
          x2="-5.023446921032727" y2="2.8049092641843867" />
    <atom id="a11" elementType="O"
          x2="-5.023446921032727" y2="4.344909264184387" />
    <atom id="a12" elementType="O"
          x2="-5.023446921032727" y2="1.2649092641843867" />
    <atom id="a13" elementType="N"
          x2="-6.563446921032727" y2="2.8049092641843867" />
    <atom id="a14" elementType="N"
          x2="0.2199999988079072" y2="5.885033947875283" />
    <atom id="a15" elementType="C"
          x2="1.3089444418351903" y2="6.973978390902566" />
    <atom id="a16" elementType="C"
          x2="1.3089444418351903" y2="8.513978390902565" />
    <atom id="a17" elementType="C"
          x2="2.8873484616842013" y2="1.2649831261981617" />
    <atom id="a18" elementType="C"
          x2="4.374874234169367" y2="1.6635644556560436" />
    <atom id="a19" elementType="C"
          x2="5.708553355997402" y2="0.8935644556560437" />
    <atom id="a20" elementType="O"
          x2="7.196079128482568" y2="1.2921457851139255" />
    <atom id="a21" elementType="C"
          x2="8.529758250310604" y2="0.5221457851139256" />
    <atom id="a22" elementType="O"
          x2="-0.8689444442193761" y2="0.176021742611838" />
    <atom id="a23" elementType="O"
          x2="1.3089444418351903" y2="0.176021742611838" />
  </atomArray>
  <bondArray>
    <bond atomRefs2="a1 a2" order="1" />
    <bond atomRefs2="a1 a6" order="1" />
    <bond atomRefs2="a3 a4" order="1" />
    <bond atomRefs2="a4 a5" order="1" />
    <bond atomRefs2="a5 a6" order="1" />
    <bond atomRefs2="a9 a3" order="1" />
    <bond atomRefs2="a3 a2" order="2" />
    <bond atomRefs2="a7 a2" order="1" />
    <bond atomRefs2="a7 a8" order="2" />
    <bond atomRefs2="a8 a9" order="1" />
    <bond atomRefs2="a8 a10" order="1" />
    <bond atomRefs2="a10 a11" order="2" />
    <bond atomRefs2="a10 a12" order="2" />
    <bond atomRefs2="a10 a13" order="1" />
    <bond atomRefs2="a1 a14" order="1" />
    <bond atomRefs2="a14 a15" order="1" />
    <bond atomRefs2="a15 a16" order="1" />
    <bond atomRefs2="a5 a17" order="1" />
    <bond atomRefs2="a17 a18" order="1" />
    <bond atomRefs2="a18 a19" order="1" />
    <bond atomRefs2="a19 a20" order="1" />
    <bond atomRefs2="a20 a21" order="1" />
    <bond atomRefs2="a4 a22" order="2" />
    <bond atomRefs2="a4 a23" order="2" />
  </bondArray>
</molecule>
</cml>
